# Supplementary material for: Diet-responsive genetic determinants of intestinal colonization in the yeast Candida albicans
Source: mBio. 2025 Nov 26;17(1):e02430-25. doi: 10.1128/mbio.02430-25 (PMC12802223; doi:10.1128/mbio.02430-25)
Supplement: Table S2 — List of differentially expressed genes (OA vs. glucose). [file mbio.02430-25-s0003.xlsx]

## Sheet: OA_vs_glu_UP
Table S2. List of differentially expressed genes (OA vs. glucose)
Systematic name	Standard name	Log2(OA/glu)	adjusted P value	Annotation
C7_00090C_A	CSA1	8.49036	1.97808e-100	Surface antigen on elongating hyphae and buds; strain variation in repeat number; ciclopirox, filament induced, alkaline induced by Rim101; Efg1-, Cph1, Hap43-regulated; required for WT RPMI biofilm formation; Bcr1-induced in a/a biofilms
C3_03990C_A	AAP1	8.23706	2.72344e-51	Putative amino acid permease; fungal-specific; possibly essential, disruptants not obtained by UAU1 method; Spider biofilm induced
C1_13100W_A	orf19.4936.1	8.65953	2.16602e-50	Putative adhesin-like protein; Spider biofilm induced
C7_01940C_A	orf19.6527	6.80553	4.68377e-50	Pheromone-regulated protein (Prm10) of S. cerevisiae; colony morphology-related gene regulation by Ssn6; induced by Mnl1 under weak acid stress; possibly essential gene, disruptants not obtained by UAU1 method; Spider biofilm induced
C1_01130W_A	orf19.3301	6.02539	5.81523e-50	Putative ubiquitin ligase complex component; induced by heavy metal (cadmium) stress; Hog1-induced; transcript induced by Mnl1p under weak acid stress; flow model biofilm induced; Spider biofilm induced
C6_03850C_A	IHD1	8.42952	5.66709e-42	GPI-anchored protein; alkaline, hypha-induced; regulated by Nrg1, Rfg1, Tup1 and Tsa1, Tsa1B in minimal media at 37; oralpharyngeal candidasis induced ; Spider biofilm induced; regulated in Spider biofilms by Tec1, Efg1, Ndt80, Rob1, Brg1
C6_00290W_A	orf19.1189	5.08612	5.66709e-42	Protein of unknown function; regulated by yeast-hypha switch; induced by Mnl1 in weak acid stress; 5' UTR intron; repressed by chlamydospore formation in C. albicans and C. dubliniensis; rat catheter, Spider and flow model biofilm induced
C5_01800C_A	HIP1	6.80745	6.65785e-42	Amino acid permeases; alkaline, flucytosine induced; regulated by Plc1, Gcn2 and Gcn4; fungal-specific; Spider biofilm induced
C1_01780C_A	HOL4	6.53199	5.73958e-40	Putative ion transporter; alkaline induced by Rim101; Plc1-regulated; caspofungin repressed; rat catheter and Spider biofilm induced
C1_10220C_A	TPK1	6.17606	5.73958e-40	cAMP-dependent protein kinase (PKA) catalytic subunit; isoform of Tpk2; involved in regulation of filamentation, phenotypic switching and mating; WT nuclear localization requires Bcy1; produced during stationary, not exponential growth
C1_01920W_A	orf19.4531	6.20316	2.68472e-36	Putative PDR-subfamily ABC transporter involved in sensitivity to azoles; Spider biofilm induced
C5_03500W_A	GAP6	6.30099	7.95939e-36	Broad-specificity amino acid permease; Plc1, Gcn4 regulated; rat catheter biofilm induced
CR_06000W_A	SOK1	6.19154	1.12e-32	Protein kinase required for degradation of Nrg1p; mutants are sensitive to growth on hydrogen peroxide medium; induced by alpha pheromone in SpiderM medium; rat catheter and Spider biofilm induced
C3_06290W_A	orf19.7403	4.55594	8.77803e-31	Ortholog of S. cerevisiae : YML020W, C. glabrata CBS138 : CAGL0G07062g, C. dubliniensis CD36 : Cd36_86190, C. parapsilosis CDC317 : CPAR2_404740 and C. auris B8441 : B9J08_000043
C4_04660C_A	orf19.3815	5.19546	5.86285e-30	Ortholog(s) have cysteine-type deubiquitinase activity and role in protein deubiquitination
C2_03320W_A	CHK1	5.22978	2.96605e-29	Histidine kinase; 2-component signaling, cell wall synthesis; hyphal growth defect; avirulent in mouse, not rat vaginal infection; phagocytosis rate increased; Spider biofilm induced; required for RPMI biofilm; Bcr1-induced in a/a biofilm
C1_09130W_A	orf19.4771	5.25475	6.64623e-28	Protein of unknown function; Spider biofilm induced
C6_00330C_A	GNP1	4.9444	7.56166e-27	Similar to asparagine and glutamine permease; fluconazole, caspofungin induced; regulated by Nrg1, Mig1, Tup1, Gcn2, Gcn4, and alkaline regulated by Rim101; repressed during chlamydospore formation; rat catheter, flow model biofilm induced
C3_05930W_A	CTA4	4.40872	4.41896e-26	Zn(II)2Cys6 transcription factor; regulates formation of mating projections and same-sex mating; induced by nitric oxide; induced by Mnl1 under weak acid stress; repressed upon adherence to polystyrene; Hap43-repressed
C1_10180C_A	ECM21	4.65341	4.1758e-25	Predicted regulator of endcytosis of plasma membrane proteins; fluconazole induced, alkaline induced by Rim101; repressed by caspofungin and in azole-resistant strain overexpressing MDR1; flow model, rat catheter and Spider biofilm induced
C6_01180C_A	EBP1	6.31872	4.22676e-25	NADPH oxidoreductase; interacts with phenolic substrates (17beta-estradiol); possible role in estrogen response; induced by oxidative, weak acid stress, NO, benomyl, GlcNAc; Cap1, Mnl1 induced; Hap43-repressed; rat catheter biofilm induced
C1_10050W_A	orf19.4872	6.35744	5.0537e-25	Protein of unknown function; induced by Mnl1 under weak acid stress; Hap43-induced; mutant is viable
C6_00590W_A	SLY41	4.99096	3.14585e-24	Protein involved in ER-to-Golgi transport; rat catheter and Spider biofilm induced
CR_06570C_A	orf19.915	4.85352	5.44043e-24	Protein of unknown function; Spider biofilm induced
C3_06100C_A	DED1	5.06612	1.43835e-23	Predicted ATP-dependent RNA helicase; RNA strand annealing activity; Spider biofilm induced
C1_13090W_A	orf19.4936	6.94144	1.68746e-23	Dubious open reading frame
CR_07400C_A	LPD1	5.37937	6.66505e-23	Putative dihydrolipoamide dehydrogenase; soluble in hyphae; antigenic in human oral infection and murine systemic infection; macrophage-induced protein; protein present in exponential and stationary phase yeast cultures; Hap43p-repressed
C1_10160W_A	MIR1	5.11242	3.56518e-22	Putative mitochondrial phosphate transporter; caspofungin repressed; expression is increased in a fluconazole-resistant isolate; induced upon adherence to polystyrene
CR_03840C_A	orf19.4355	7.12113	1.04464e-21	Ortholog of C. dubliniensis CD36 : Cd36_29080, C. parapsilosis CDC317 : CPAR2_202490, Candida tenuis NRRL Y-1498 : CANTEDRAFT_112323 and Debaryomyces hansenii CBS767 : DEHA2F19184g
C4_06760W_A	GUT2	5.80937	2.24381e-21	Glycerol-3-phosphate dehydrogenase; Plc1p-regulated; rat catheter biofilm induced; Spider biofilm induced
C5_00590W_A	PET9	4.67896	3.31657e-21	Mitochondrial ADP/ATP carrier protein involved in ATP biosynthesis; possible lipid raft component; 3 predicted transmembrane helices; flucytosine induced; ketoconazole-induced; downregulated by Efg1p
CR_09960C_A	UGA3	3.98411	3.80913e-21	Zn(II)2Cys6 transcription factor; required for utilization of gamma-aminobutyrate (GABA) as a nitrogen source; mutants display decreased CFU in mouse kidneys; Spider biofilm induced
C2_05770W_A	orf19.6888	4.63763	4.49931e-21	Zn(II)2Cys6 domain transcription factor; regulated by Mig1 and Tup1; rat catheter and Spider biofilm induced
CM_00360W	RRNS	7.40234	4.7906e-21	Mitochondrial ribosomal RNA of the small ribosomal subunit
CR_07530C_A	ECM22	4.7033	1.36975e-20	Zn(II)2Cys6 transcription factor; rat catheter and Spider biofilm induced
C6_03670C_A	orf19.5735.3	5.11055	1.99356e-20	Protein of unknown function; Spider biofilm induced
CR_04275W_A	SCR1	7.0988	2.21342e-20	Putative ortholog of S. cerevisiae signal recognition particle (SRP) RNA; gene transcribed by RNA Pol III
C1_09150W_A	AOX2	4.1019	4.92858e-20	Alternative oxidase; cyanide-resistant respiration; induced by antimycin A, oxidants; growth; Hap43, chlamydospore formation repressed; rat catheter, Spider biofilm induced; regulated in Spider biofilms by Bcr1, Tec1, Ndt80, Brg1
C6_03700W_A	ALS1	6.0553	4.96238e-20	Cell-surface adhesin; adhesion, virulence, immunoprotective roles; band at hyphal base; Rfg1, Ssk1, Spider biofilm induced; flow model biofilm repressed; CAI-4 strain background effects; promoter bound Bcr1, Tec1, Efg1, Ndt80, and Brg1
C1_02530C_A	DIP5	4.36469	1.16464e-19	Dicarboxylic amino acid permease; mutation confers hypersensitivity to toxic ergosterol analog; induced upon phagocytosis by macrophage; Gcn4-regulated; upregulated by Rim101 at pH 8; rat catheter and Spider biofilm induced
C5_01520C_A	GLR1	5.48363	4.33829e-19	Glutathione reductase; upregulated by human neutrophils; oxidative stress-induced regulation via Cap1p; overexpression correlates with multidrug resistance in a cap1 mutant, farnesol induced; stationary phase enriched protein
CR_05260C_A	KCS1	4.65182	4.33829e-19	Predicted inositol polyphosphate kinase; Spider biofilm induced
C3_00880W_A	KGD1	3.96253	5.73995e-19	Putative 2-oxoglutarate dehydrogenase; regulated by Efg1 under yeast but not hyphal growth conditions; transcript induced in an RHE model of oral candidiasis; stationary phase enriched protein; Hap43-repressed; rat catheter biofilm induced
C1_12480W_A	orf19.68.2	4.25259	1.06763e-18	Protein of unknown function; regulated by yeast-hypha switch; induced by Mnl1 in weak acid stress; 5' UTR intron; repressed by chlamydospore formation in C. albicans and C. dubliniensis; rat catheter, Spider and flow model biofilm induced
C1_14340C_A	RIM101	3.77193	1.1331e-18	Transcription factor; alkaline pH response; required for alkaline-induced hyphal growth; role in virulence in mice; activated by C-terminal proteolytic cleavage; mediates both positive and negative regulation; Spider biofilm induced
C1_09320C_A	orf19.4792	4.4662	1.2305e-18	Protein with a regulator of G-protein signaling domain; Plc1-regulated; Spider biofilm induced; rat catheter biofilm repressed
C6_03690W_A	ALS5	3.81007	2.56448e-18	ALS family adhesin; highly variable; expression in S. cerevisiae causes adhesion to human epithelium, endothelium or ECM, endothelial invasiveness by endocytosis and, at high abundance, ECM-induced aggregation; can form amyloid fibrils
CR_08810W_A	RDN25	6.62291	4.90282e-18	25S ribosomal RNA; component of the large (60S) ribosomal subunit; encoded in about 55 copies of the rDNA repeat on Chromosome R; in some strains the gene may contain the self-splicing group I intron (LSU)
C5_04970C_A	PPR1	4.25121	5.22248e-18	Transcription factor with zinc cluster DNA-binding motif involved in regulation of purine catabolism; has similarity to S. cerevisiae Ppr1p, which is a transcription factor involved in the regulation of uracil biosynthesis genes
CR_09880W_A	DEF1	3.60932	5.22248e-18	RNA polymerase II regulator; role in filamentation, epithelial cell escape, dissemination in RHE model; induced by fluconazole, high cell density; Efg1/hyphal regulated; role in adhesion, hyphal growth on solid media; Spider biofilm induced
C1_12600C_A	CHR1	4.30499	3.54295e-17	Predicted DEAD-box ATP-dependent RNA helicase; functional homolog of S. cerevisiae Rok1; Hap43-induced; Spider biofilm induced
C2_00480C_A	PHHB	4.24289	4.05477e-17	Putative 4a-hydroxytetrahydrobiopterin dehydratase; transposon mutation affects filamentous growth; flow model biofilm induced; Spider biofilm induced
C1_09780C_A	orf19.4843	3.90433	6.0785e-17	Putative iron/copper reductas; involved in iron homeostasis; rat catheter and Spider biofilm induced
C1_10040W_A	ERO1	4.10434	1.33805e-16	Ortholog of S. cerevisiae Ero1; role in formation of disulfide bonds in the endoplasmic reticulum; fluconazole-induced; induced by Mnl1 under weak acid stress; Spider biofilm induced
CR_02460W_A	orf19.3720	3.65556	1.59514e-16	Ortholog of C. dubliniensis CD36 : Cd36_27400, C. auris B8441 : B9J08_001707, Candida tenuis NRRL Y-1498 : CANTEDRAFT_103764 and Debaryomyces hansenii CBS767 : DEHA2B08250g
C1_10590W_A	snR62	4.19684	2.81251e-16	C/D box small nucleolar RNA (snoRNA)
C4_06710W_A	orf19.3139	4.91546	3.95394e-16	Putative NADP-dependent oxidoreductase; Hap43-repressed; induced by benomyl treatment; oxidative stress-induced via Cap1; rat catheter biofilm repressed
C7_01700W_A	orf19.6554	4.6274	3.95394e-16	Regulator of calcineurin; regulated by calcineurin-Crz1 pathway; feedback regulator of calcineurin-dependent signaling; Hap43-repressed; induced by ketoconazole, hypoxia, during growth in the mouse cecum; Spider biofilm induced
C2_00130W_A	orf19.1906	5.54879	4.18982e-16	Protein of unknown function; flow model biofilm induced
C1_12470W_A	orf19.69	3.96037	4.64143e-16	Protein of unknown function; induced by Mnl1 under weak acid stress
C5_04980W_A	orf19.3988	4.02361	6.38054e-16	Putative adhesin-like protein; induced by Mnl1 under weak acid stress; rat catheter and Spider biofilm induced
C4_02070W_A	PHO114	4.24401	6.77828e-16	Acid phosphatase; induced by Mnl1 under weak acid stress; Spider biofilm induced
C3_06470W_A	AAF1	3.91624	9.32883e-16	Possible regulatory protein; possible adhesin-like; Glu-rich domain; production in S. cerevisiae increases endothelial cell adherence and flocculence; flow model biofilm, alkaline or caspofungin induced
C5_00670C_A	HMS1	3.40729	1.00828e-15	hLh domain Myc-type transcript factor; required for morphogenesis induced by elevated temperature or Hsp90 compromise; acts downstream of Pcl1; Spider biofilm induced
C2_02920W_A	orf19.5813	4.32952	1.02759e-15	Putative adhesin-like protein; upregulated during growth in the mouse cecum; flow model, rat catheter and Spider biofilm induced
C1_09210C_A	orf19.4779	3.74732	1.07393e-15	Putative transporter; slightly similar to the Sit1p siderophore transporter; Gcn4p-regulated; fungal-specific; induced by Mnl1p under weak acid stress
CR_08340W_A	CYS3	4.02966	1.24413e-15	Cystathionine gamma-lyase; induced by alkaline, amphotericin B, cadmium stress, oxidative stress via Cap1; possibly adherence-induced; Hog1 regulated; reduced levels in stationary phase yeast cells; Spider and flow model biofilm induced
C1_08040W_A	orf19.5076.1	5.55707	1.64205e-15	Ortholog of C. parapsilosis CDC317 : CPAR2_804320, Candida tenuis NRRL Y-1498 : CANTEDRAFT_114112, Debaryomyces hansenii CBS767 : DEHA2G14938g and Candida guilliermondii ATCC 6260 : PGUG_02885
C3_05570W_A	QDR2	4.59636	1.99223e-15	Predicted MFS membrane transporter, member of the drug:proton antiporter (12 spanner) (DHA1) family; Spider biofilm induced
C3_03210W_A	orf19.320	4.24382	2.05094e-15	Predicted short chain dehydrogenase; regulated by Znc1p transcription factor; induced by farnesol, 1-dodecanol, and Spider biofilm
C5_01830C_A	HAL9	3.9591	2.05094e-15	Putative Zn(II)2Cys6 transcription factor; gene in zinc cluster region of Chr. 5; induced by Mnl1 in weak acid; similar to S. cerevisiae Hal9, a putative transcription factor involved in salt tolerance
C1_10010C_A	SWE1	3.04493	2.05094e-15	Putative protein kinase with a role in control of growth and morphogenesis, required for full virulence; mutant cells are small, rounded, and sometimes binucleate; not required for filamentous growth; mutant is hypersensitive to caspofungin
CR_04600W_A	orf19.551	3.87818	2.40109e-15	Ortholog of C. dubliniensis CD36 : Cd36_29980, C. parapsilosis CDC317 : CPAR2_204170, C. auris B8441 : B9J08_004836 and Candida tenuis NRRL Y-1498 : CANTEDRAFT_110235
CM_00010W	RRNL	6.43376	4.72255e-15	Mitochondrial ribosomal RNA of the large ribosomal subunit
C1_10190W_A	orf19.4888	4.03111	5.64857e-15	Has domain(s) with predicted RNA binding, nucleic acid binding activity
CR_09530C_A	orf19.6608	3.28188	6.20969e-15	Predicted DDE superfamily endonuclease domain; repression correlates with clinical development of fluconazole resistance; Spider biofilm induced
C3_04480C_A	RAS2	4.27807	7.67092e-15	Protein similar to S. cerevisiae Ras2; has opposite effects to Ras1; Tn mutation affects filamentous growth; rat catheter and Spider biofilm induced
C2_03750W_A	YIM1	4.07323	7.67092e-15	Protein similar to protease of mitochondrial inner membrane; increased transcription is observed upon benomyl treatment; macrophage-downregulated gene
CR_07170W_A	orf19.732	3.56474	8.20134e-15	Possible dehydrogenase; flow model biofilm induced; rat catheter biofilm induced; Spider biofilm induced
C4_05110C_A	HAP41	3.66238	1.19593e-14	Putative Hap4-like transcription factor; Hap43-repressed; not required for response to low iron; induced by Mnl1 under weak acid stress; Spider biofilm induced
C1_13450W_A	HYR1	4.72375	1.4604e-14	GPI-anchored hyphal cell wall protein; macrophage-induced; repressed by neutrophils; resistance to killing by neutrophils, azoles; regulated by Rfg1, Efg1, Nrg1, Tup1, Cyr1, Bcr1, Hap43; Spider and flow model biofilm induced
C5_05180W_A	orf19.4011	4.6514	1.98878e-14	Similar to S. pombe mug180, a predicted esterase/lipase; highly induced during chlamydospore formation in both C. albicans and C. dubliniensis; flow model biofilm induced
CR_01580C_A	DOT6	2.64586	2.06404e-14	Protein with a predicted role in telomeric gene silencing and filamentation; repressed by high-level peroxide stress; Spider biofilm induced
CR_02560C_A	ASG1	2.92938	2.34794e-14	Gal4p family zinc-finger transcription factor with similarity to S. cerevisiae Asg1p
C6_00280W_A	CPH2	3.73252	2.76765e-14	Myc-bHLH transcription factor; promotes hyphal growth; directly regulates Tec1 to induce hypha-specific genes; probably homodimeric, phosphorylated; required for colonization of the mouse GI tract; rat catheter and Spider biofilm induced
CR_06600C_A	snR5d	4.56239	2.87278e-14	H/ACA box small nucleolar RNA (snoRNA)
C4_06780C_A	OYE32	4.23419	2.96761e-14	NAD(P)H oxidoreductase family protein; induced by nitric oxide, amphotericin B, oxidative stress via Cap1; upregulation associated with MDR1 overexpression or benomyl treatment; macrophage-downregulated protein; Spider biofilm induced
C4_01530C_A	ERG251	2.83858	3.68032e-14	C-4 sterol methyl oxidase; involved in ergosterol biosynthesis and biofilm formation; Hap43 and ketoconazole induced; amphotericin B, caspofungin repressed; Spider biofilm repressed
C5_05190W_A	PCL5	4.0784	5.33597e-14	Putative cyclin for Pho85 kinase; Gcn4-induced; suppresses toxicity of C. albicans Gcn4 overproduction in S. cerevisiae via increased Pho85-dependent phosphorylation and degradation of Gcn4; rat catheter and Spider biofilm induced
C3_00010C_A	orf19.5474	3.50501	7.9095e-14	Protein of unknown function; induced by Mnl1 under weak acid stress; transcript detected on high-resolution tiling arrays; Spider biofilm repressed
C6_04470C_A	orf19.2131	3.63808	1.15724e-13	Ortholog(s) have ubiquitin protein ligase activity, ubiquitin-protein transferase activity
C1_09420W_A	LIP2	4.25108	1.19806e-13	Secreted lipase; member of a differentially expressed lipase gene family; expressed in alimentary tract, but not oral tissue, during mouse oral infection; involved in suppression of host immune response
C3_00030C_A	orf19.5469	3.66941	1.40066e-13	Protein with a predicted DEAD-like DNA/RNA helicase domain; shows colony morphology-related gene regulation by Ssn6; overlaps orf19.5472; Spider biofilm repressed
C3_00940W_A	orf19.2498	3.29648	1.82824e-13	Predicted ubiquitin-protein ligase; Hap43-repressed gene; oxidative stress-induced via Cap1; flow model biofilm induced
CR_09170C_A	SSU1	2.99179	1.87445e-13	Protein similar to S. cerevisiae Ssu1 sulfite transport protein; Tn mutation affects filamentous growth; regulated by Gcn2 and Gcn4; induced by nitric oxide; Hap43-repressed; Spider and flow model biofilm induced
CR_09460C_A	orf19.7341.1	4.32233	2.28315e-13	Protein of unknown function; Spider biofilm induced
C2_07430C_A	orf19.1888	3.54699	2.36908e-13	Putative nicotinamide riboside hydrolase; cleaves N-glycosidic bonds in nucleosides; pyrimidine salvage and nicotinamide riboside salvage pathways; Spider biofilm induced
C6_00320C_A	DNA2	3.82888	3.39777e-13	Protein similar to S. cerevisiae Dna2p, which is a DNA replication factor involved in DNA repair; induced under hydroxyurea treatment
C4_02380W_A	orf19.2766	4.80831	6.18997e-13	Dubious open reading frame
C2_06720W_A	GRE2	5.03891	1.02488e-12	Putative reductase; Nrg1 and Tup1-regulated; benomyl- and hyphal-induced; macrophage/pseudohyphal-repressed; repressed by low iron; possibly involved in osmotic stress response; stationary phase enriched protein; Spider biofilm induced
C2_00140W_A	NDT80	4.63484	1.07584e-12	Ortholog of Ndt80; meiosis-specific transcription factor; activator of CDR1 induction by antifungal drugs; required for wild-type drug resistance and for Spider biofilm formation; transcript induced by antifungal drug treatment
C2_09880C_A	orf19.1363	4.00102	1.26014e-12	Putative protein of unknown function; Plc1-regulated; transcript induced by Mnl1 under weak acid stress; flow model, rat catheter, Spider biofilm induced
C3_00920W_A	ATO1	4.40624	1.30279e-12	Putative fungal-specific transmembrane protein; induced by Rgt1; Spider biofilm induced
C1_08370W_A	SDS24	3.53708	1.75086e-12	Protein similar to S. cerevisiae Sds24 involved in cell separation during budding; transcript regulated by Mig1 and Tup1; fluconazole-induced; flow model biofilm induced
C4_00970C_A	MDN1	4.0025	1.8071e-12	Putative midasin, a very large dynein-related AAA-type ATPase; induced during the mating process
C5_01260W_A	orf19.1943	3.97084	2.34344e-12	Ortholog of C. dubliniensis CD36 : Cd36_51070, C. parapsilosis CDC317 : CPAR2_302610, Candida tropicalis MYA-3404 : CTRG_05379, Candida albicans WO-1 : CAWG_04514 and Candida metapsilosis : CMET_1253
C6_02980C_A	orf19.5576	2.54133	2.40735e-12	Putative pantothenate kinase; ortholog of S. cerevisiae Cab1; transposon mutation affects filamentous growth; repressed in core stress response
C1_05860W_A	PRN2	4.53378	2.74645e-12	Protein similar to pirin; Hap43p-repressed gene
CR_10350C_A	TRX1	4.33119	3.33663e-12	Thioredoxin; involved in response to reactive oxygen species; biofilm, benomyl, flucytosine, peroxide, Hap43 induced; amphotericin B, caspofungin repressed; induced by human neutrophils; macrophage-repressed gene
C1_13400C_A	AGC1	3.86604	3.43174e-12	Putative mitochondrial carrier protein; transcript is alkaline upregulated rat catheter biofilm induced
C6_02710C_A	SAP6	4.03108	3.72778e-12	Biofilm-specific aspartyl protease; expressed during hyphal growth, oral carriage, infection; virulence role affecte by URA3; N-glycosylated; rat catheter biofilm induced
CR_00140W_A	REP1	3.60586	3.87033e-12	DNA scaffold protein that recruits transcriptional activators in response to nutritional signals, including to galactose and GlcNAc; involved in negative regulation of MDR1 transcription; mutant shows increased resistance to azole drugs
C3_03870C_A	SAP9	3.12056	4.55428e-12	Secreted aspartyl protease; roles in adhesion, cell surface integrity; induced by antifungal drugs, stationary phase, or in white-phase cells; farnesol-downregulated in biofilm; autocatalytic processing; GPI-anchor; Spider biofilm induced
C2_01010W_A	HGT8	3.80514	4.80518e-12	High-affinity glucose transporter of the major facilitator superfamily; 20 members in the C. albicans glucose transporter family; 12 probable membrane-spanning segments; gene has intron; expressed in rich medium; flow model biofilm induced
C6_02420W_A	orf19.3483	4.21114	6.24437e-12	Putative phosphatidyl glycerol phospholipase C; Plc1-regulated; flow model biofilm induced; Spider biofilm induced
C1_05870W_A	PRN3	4.58863	7.87444e-12	Protein similar to pirin; induced by Mnl1 under weak acid stress; Hap43-repressed; Spider biofilm induced
C3_07270C_A	UBI4	3.57244	9.43789e-12	Ubiquitin precursor (polyubiquitin) contains 3 tandem repeats of the ubiquitin peptide that are processed to individual units; transcript induced by stress; mRNA in yeast and mycelia at similar abundance; Spider biofilm induced
C1_04330W_A	RPN4	3.73485	1.02788e-11	C2H2 transcription factor; regulator of proteasome genes; induced by Hap43, Spider biofilm, and within core stress response; null mutants show increased susceptibility to fluconazole and kill macrophages more slowly than wild type
C1_10130W_A	snR10a	3.88001	1.16754e-11	H/ACA box small nucleolar RNA (snoRNA)
C4_03280W_A	MSN5	3.46709	1.51579e-11	Predicted karyopherin involved in nuclear import and export of proteins; flow model biofilm induced; Spider biofilm induced
C7_01680C_A	orf19.6556	4.6693	1.59273e-11	Protein of unknown function; rat catheter, flow model and Spider biofilm induced
C1_06620C_A	orf19.6248	3.96194	1.61147e-11	Ortholog of C. dubliniensis CD36 : Cd36_06210, Candida tropicalis NEW ASSEMBLY : CTRG1_04227, Candida tropicalis MYA-3404 : CTRG_04227 and Candida albicans WO-1 : CAWG_00750
C3_06550C_A	orf19.7444	2.80643	1.71622e-11	Ortholog(s) have transcription factor TFIIH holo complex localization
C3_04070C_A	CDR11	3.51783	2.30463e-11	Putative transporter of PDR subfamily of ABC family; Gcn4-regulated; induced by Rim101 at pH 8; Spider biofilm induced
C7_01920W_A	CDC34	3.09936	2.52583e-11	Putative ubiquitin-protein ligase; transcript regulated by Nrg1 and Tup1, and by Gcn2 and Gcn4; rat catheter biofilm induced
C4_01940W_A	PHO89	4.19379	2.68289e-11	High-affinity phosphate transporter specialized for uptake in near-neutral pH; plays a minor role in hyphal growth; transcript regulated upon white-opaque switch; alkaline induced by Rim101; rat catheter and Spider biofilm induced
CR_02650C_A	DRE2	3.68261	3.10964e-11	Putative cytosolic Fe-S protein assembly protein; a-specific transcript; regulated by Sef1, Sfu1, and Hap43; rat catheter and Spider biofilm induced
C7_02850W_A	orf19.5177	3.10244	3.31165e-11	Ortholog of Candida albicans WO-1 : CAWG_05627
C1_01980W_A	HGT1	4.14119	3.31578e-11	High-affinity MFS glucose transporter; induced by progesterone, chloramphenicol, benomyl; likely essential for growth; protein newly produced during adaptation to the serum; rat catheter and Spider biofilm induced
C6_03550C_A	orf19.5722	3.35057	3.55308e-11	Ortholog(s) have DNA binding activity, role in rDNA heterochromatin formation, termination of RNA polymerase I transcription and nucleolus, rDNA heterochromatin localization
C3_05910W_A	ZCF35	2.67875	5.86155e-11	Zn(II)2Cys6 transcription factor; Hap43-induced; Spider biofilm induced
C3_06700C_A	orf19.7459	3.57313	8.11983e-11	Putative mitochondrial protein with a predicted role in respiratory growth; fluconazole-induced; ketoconazole-repressed; mutants display a strong defect in flow model biofilm formation; Spider biofilm induced
C2_08920W_A	orf19.215	2.82909	9.06886e-11	Component of a complex containing the Tor2p kinase; possible a role in regulation of cell growth; Spider biofilm induced
CR_09180W_A	CDG1	2.88013	9.47326e-11	Putative cysteine dioxygenases; role in conversion of cysteine to sulfite; transcript regulated upon white-opaque switch; rat catheter, Spider and flow model biofilm induced
C6_02780C_A	MIF2	3.25347	9.67762e-11	Centromere-associated protein; similar to CENP-C proteins; Cse4p and Mif2p colocalize at C. albicans centromeres
C4_00960W_A	PTC8	3.81644	1.03153e-10	Predicted type 2C protein phosphatase, ser/thr-specific; required for hyphal growth; transcript induced by stress; flow model biofilm induced; Spider biofilm induced
CR_05250C_A	FGR13	4.58342	1.08711e-10	Protein encoded in retrotransposon Zorro3 with a potential zinc finger; lacks an ortholog in S. cerevisiae; transposon mutation affects filamentous growth
C6_00810C_A	orf19.3643	3.30988	1.4343e-10	Protein of unknown function; Hap43-repressed gene
C4_03460C_A	orf19.3373	3.30836	1.45507e-10	Putative protein of unknown function; transcript upregulated in clinical isolates from HIV+ patients with oral candidiasis; Spider biofilm induced
C5_00570W_A	orf19.932	3.35055	1.49812e-10	Aminophospholipid translocase (flippase), involved in phospholipid and sphingolipid translocation; involved in yeast to hyphal transition; type 4 P-type ATPase, localized to plasma membrane and to buds and new hyphal extensions
C5_05360C_A	orf19.4031	3.1193	1.51336e-10	Ortholog(s) have steryl-beta-glucosidase activity, role in ergosteryl 3-beta-D-glucoside catabolic process and cytosol localization
C1_07990C_A	orf19.5070	2.6357	1.95504e-10	Similar to cell-wall mannoproteins; induced in low iron; induced in cyr1 homozygous null; regulated by osmotic and oxidative stress via Hog1; Spider biofilm induced
C5_04090C_A	SUI1	3.0162	3.00366e-10	Putative translation initiation factor; flucytosine induced; genes encoding ribosomal subunits, translation factors, and tRNA synthetases are downregulated upon phagocytosis by murine macrophage
CR_09780C_A	IFA14	2.52575	3.02497e-10	Putative LPF family protein; Plc1-regulated; induced by alpha pheromone in SpiderM medium
C1_14350W_A	orf19.7250	2.89305	3.36935e-10	Protein of unknown function; rat catheter and Spider biofilm induced
CM_00210W	COX1	6.80416	3.75668e-10	Subunit I of cytochrome c oxidase, which is the terminal member of the mitochondrial (mt) inner membrane electron transport chain; one of three mt-encoded subunits; alternatively spliced transcripts encode 4 putative splicing endonucleases
C5_02470W_A	INT1	3.47213	3.77817e-10	Protein structurally similar to alpha-subunit of human leukocyte integrin; role in morphogenesis, adhesion, and mouse cecal colonization and systemic virulence; similar to S. cerevisiae Bud4; Hap43-induced gene
C2_02220C_A	orf19.1539	3.72164	4.04525e-10	Protein of unknown function; F-12/CO2 early biofilm induced
CR_05920C_A	MHP1	3.11067	7.77709e-10	Protein similar to S. cerevisiae Mhp1p, which is involved in microtubule stabilization; transposon mutation affects filamentous growth; possibly transcriptionally regulated upon hyphal formation; possibly an essential gene (by UAU1 method)
C1_04310C_A	GIG1	4.96698	8.35973e-10	Protein induced by N-acetylglucosamine (GlcNAc); localized in cytoplasm; mutation causes increased resistance to nikkomycin Z
C5_01250W_A	GPR1	3.31173	8.73945e-10	Plasma membrane G-protein-coupled receptor of the cAMP-PKA pathway; detects lactate and triggers signaling pathway that regulates beta-glucan masking and immune evasion; binds Gpa2; regulates HWP1 and ECE1; required for WT hyphal growth
C7_03560W_A	orf19.6688	2.59705	8.73945e-10	Protein of unknown function; expression decreases by benomyl treatment or in an azole-resistant strain overexpressing MDR1; Spider biofilm induced
C7_03580C_A	orf19.6690	2.94705	1.30454e-09	Protein of unknown function; Hap43-repressed gene
CR_06630W_A	snR66	4.11753	1.42967e-09	C/D box small nucleolar RNA (snoRNA)
C2_10610W_A	orf19.5340	3.06825	1.5123e-09	Putative Rab GTPase activator; role in ER to Golgi vesicle-mediated transport; Spider biofilm induced
C6_01110W_A	FAD2	3.07996	1.59676e-09	Delta-12 fatty acid desaturase, involved in production of linoleic acid, which is a major component of membranes
C2_05070W_A	FRE9	3.14087	2.32568e-09	Ferric reductase; alkaline induced; ciclopirox olamine; Hap43-induced
C2_08200W_A	orf19.2165	4.04265	2.39829e-09	Predicted hydrolase; induced by nitric oxide
C5_00790C_A	orf19.581	2.85163	2.56264e-09	Putative RNA-binding protein; transcript is upregulated in an RHE model of oral candidiasis
C2_05060C_A	orf19.3537	3.86287	2.86755e-09	Putative sulfiredoxin; regulated by Tsa1, Tsa1B in minimal media at 37 degrees C; flow model biofilm induced; Spider biofilm induced
CR_00100C_A	EPL1	1.96081	3.37405e-09	Subunit of the NuA4 histone acetyltransferase complex
C1_01710W_A	orf19.3360	2.71138	4.33975e-09	Protein of unknown function; flow model biofilm induced; Spider biofilm induced
C6_03930W_A	OPT8	2.70473	4.72167e-09	Oligopeptide transporter; similar to Opt1 and to S. cerevisiae Ygl114wp, but not other OPTs; induced by nitric oxide, amphotericin B; expression of OPT6, 7, 8 does not complement mutants lacking Opt1, Opt2, and Opt3; Spider biofilm induced
C6_01450C_A	orf19.3439	3.15482	4.95939e-09	Protein of unknown function; Cyr1-repressed; rat catheter and Spider biofilm induced
CR_00560W_A	NTH1	2.13646	5.65357e-09	Neutral trehalase; hyphal induction in mutant delayed but not reduced overall; not required for virulence in mice; possible regulatory cAMP-dependent phosphorylation at S10,S213; Hap43-repressed gene; Spider biofilm induced
CR_07420W_A	KGD2	2.54589	6.30012e-09	Putative dihydrolipoamide S-succinyltransferase; induced in high iron; Hap43-repressed; Spider biofilm repressed
C5_04100W_A	CDS1	2.52818	7.01364e-09	Protein similar to S. cerevisiae Cds1p; transposon mutation affects filamentous growth
C6_04180W_A	orf19.73	2.82816	7.54318e-09	Putative metalloprotease; associates with ribosomes and is involved in ribosome biogenesis; Spider biofilm induced
C4_05400C_A	orf19.1797	2.46472	7.92708e-09	D-arabinose 5-phosphate isomerase; has GutQ domain which is associated with phosphosugar binding; other biofilm induced; rat catheter and Spider biofilm induced; F-12/CO2 early biofilm induced
C3_04170W_A	orf19.5860	4.2729	9.42396e-09	Predicted ORF from Assembly 19; removed from Assembly 20; subsequently reinstated in Assembly 21 based on comparative genome analysis
C3_02870C_A	orf19.278	3.36894	9.42396e-09	Protein of unknown function; required for adhesion to abiotic substrate; Spider biofilm induced
C1_03380W_A	TPS2	3.06508	9.48752e-09	Trehalose-6-phosphate (Tre6P) phosphatase; mutant heat sensitive, accumulates Tre6P, decreased mouse virulence; possible drug target; 2 conserved phospohydrolase motifs; no mammalian homolog; Hap43-repressed; flow model biofilm induced
C2_03940C_A	SCH9	2.80321	9.91618e-09	Protein kinase; involved in growth control, ribosomal protein synthesis, cell size, resistance to rapamycin,, chlamydospore formation, filamentous growth, and virulence; prevents hyphal growth in hypoxia at high CO2
C6_04610C_A	NAG3	3.2982	1.01985e-08	Putative MFS transporter; similar to Nag4; required for wild-type mouse virulence and cycloheximide resistance; in gene cluster that includes genes encoding enzymes of GlcNAc catabolism; Spider biofilm repressed
CR_03500W_A	CIT1	2.90123	1.13868e-08	Citrate synthase; induced by phagocytosis; induced in high iron; Hog1-repressed; Efg1-regulated under yeast, not hyphal growth conditions; present in exponential and stationary phase; Spider biofilm repressed; rat catheter biofilm induced
C3_06490W_A	orf19.7437	3.12001	1.21519e-08	Putative protein of unknown function; Hap43p-repressed gene; ortholog of S. cerevisiae YJL218W
C3_06190C_A	ALS6	2.49379	1.22096e-08	ALS family protein; expression in S. cerevisiae confers adhesion to gelatin; macrophage-induced gene; N-terminal adhesion domain; ALS family includes cell-surface glycoproteins, some with adhesin function
C3_00360W_A	orf19.5431	3.66714	1.3449e-08	Protein of unknown function; Hap43-repressed; Spider biofilm induced
C2_05820W_A	orf19.5205	2.30406	1.40472e-08	Protein of unknown function; Hap43-repressed gene
C6_02480W_A	orf19.5517	3.92437	1.59636e-08	Similar to alcohol dehydrogenases; induced by benomyl treatment, nitric oxide; induced in core stress response; oxidative stress-induced via Cap1; Spider biofilm repressed
C3_06230W_A	CYM1	2.60188	1.63478e-08	Putative metalloprotease of the mitochondrial intermembrane space; rat catheter biofilm induced
C3_05610W_A	MNN14	3.78284	1.66102e-08	Predicted alpha-1,3-mannosyltransferase activity with a role in protein glycosylation; Hap43-repressed; Spider biofilm induced
C1_08610C_A	orf19.409	3.011	1.70693e-08	Ortholog of S. cerevisiae Aim38/Rcf2, cytochrome c oxidase subunit; plasma membrane localized; Hap43-repressed; induced in oralpharyngeal candidasis; flow model biofilm induced; Spider biofilm repressed
C3_07020W_A	SSN6	2.78228	1.9974e-08	Functional homolog of S. cerevisiae Cyc8/Ssn6; hyphal growth regulator; repressed during hyphal growth; Ssn6 and Tup1 regulate distinct sets of genes; overexpression or mutation causes avirulence in mouse IV infection; TPR motifs
C3_03980C_A	orf19.2812	3.31562	2.03316e-08	Protein of unknown function; Spider biofilm induced
C4_04080C_A	PGA31	4.27267	2.15567e-08	Cell wall protein; putative GPI anchor; expression regulated upon white-opaque switch; induced by Congo Red and cell wall regeneration; Bcr1-repressed in RPMI a/a biofilms
CR_00470W_A	orf19.7487	3.78078	2.19074e-08	Ortholog of C. dubliniensis CD36 : Cd36_81150 and Candida albicans WO-1 : CAWG_01407
C5_03020W_A	CCC2	2.75423	2.38108e-08	Copper-transporting P-type ATPase of Golgi; required for wild-type iron assimilation (indirect effect via Fet3p); induced by iron starvation, ciclopirox olamine; caspofungin repressed; not required for virulence in mouse systemic infection
C2_02250C_A	OPI1	2.73844	2.64766e-08	Leucine zipper transcription factor; involved in regulation of filamentous growth; has putative Opi1-Sin3 interaction domain; interacts with ScSin3, but not CaSin3
C2_01780W_A	MSB2	2.58574	2.64766e-08	Mucin family adhesin-like protein; cell wall damage sensor; required for Cek1 phosphorylation by cell wall stress; Rim101-repressed; activation releases extracellular domain into medium; Spider biofilm induced
C4_03890W_A	PTP2	3.27067	2.84079e-08	Predicted protein tyrosine phosphatase; involved in regulation of MAP kinase Hog1 activity; induced by Mnl1 under weak acid stress; rat catheter and Spider biofilm induced
C5_02860C_A	GRP2	1.91126	3.15546e-08	NAD(H)-linked methylglyoxal oxidoreductase involved in regulation of methylglyoxal and pyruvate levels; regulation associated with azole resistance; induced in core stress response or by oxidative stress via Cap1, fluphenazine, benomyl
C2_08820C_A	SPO11	3.0627	3.40915e-08	DNA endonuclease; required for genetic recombination between homologous chromosomes during the parasexual cycle; produced in mitotically dividing cells; similar to S. cerevisiae Spo11 which functions in recombination during meiosis
CR_08510W_A	PGA13	2.78247	3.62903e-08	GPI-anchored cell wall protein involved in cell wall synthesis; required for normal cell surface properties; induced in oralpharyngeal candidasis; Spider biofilm induced; Bcr1-repressed in RPMI a/a biofilms
C3_03800W_A	PTR22	3.13566	4.38388e-08	Oligopeptide transporter involved in uptake of di-/tripeptides; regulated by Stp2 and Stp3; transcript induced upon phagocytosis by macrophage; repressed by Rim101 at pH 8; flow model biofilm induced
C5_02790C_A	GAP1	3.18028	4.43559e-08	Amino acid permease; antigenic in human/mouse; 10-12 transmembrane regions; regulated by nitrogen source; alkaline, GlcNAc, phagocytosis induced; WT virulence in mice; Spider and flow model biofilm induced
C1_12450C_A	IRA2	3.10201	4.78136e-08	GTPase-activating protein; negatively regulates RAS by converting it from the GTP- to the GDP-bound inactive form; Spider biofilm induced; flow model biofilm repressed
C2_00490W_A	orf19.2078	2.38118	4.83695e-08	Ortholog(s) have role in Golgi to vacuole transport and early endosome, trans-Golgi network localization
C1_10450W_A	GLY1	3.57682	5.004e-08	L-threonine aldolase; complements glycine auxotrophy of S. cerevisiae shm1 shm2 gly1-1 triple mutant; macrophage/pseudohyphal-induced; the GLY1 locus has an RFLP and is triploid in strain SGY269; flow model biofilm induced
C1_01890C_A	orf19.4534	2.7335	5.92127e-08	Putative UBX-domain (ubiquitin-regulatory domain) protein; macrophage-downregulated gene
C1_07380C_A	KSP1	2.15819	6.17144e-08	Putative serine/threonine protein kinase; mRNA binds She3 and is localized to hyphal tips; mutation confers hypersensitivity to amphotericin B
C1_01720C_A	snR5a	2.63687	6.35123e-08	H/ACA box small nucleolar RNA (snoRNA)
C3_04000C_A	CTN3	2.55086	7.55427e-08	Peroxisomal carnitine acetyl transferase; no obvious metabolic, hyphal, virulence defects in Ura+ strain; induced by macrophage engulfment, hyphal growth, starvation, nonfermentable carbon sources; rat catheter, Spider biofilm induced
C3_03490W_A	RSN1	2.80395	8.08649e-08	Protein of unknown function; flow model biofilm induced; Spider biofilm induced; induced during the mating process; Hap43-repressed
C2_01200C_A	REG1	2.32536	8.15733e-08	Putative protein phosphatase regulatory subunit; Hap43-repressed gene; macrophage/pseudohyphal-induced; possibly regulated upon hyphal formation; flow model biofilm induced
C1_06640C_A	orf19.6247.1	2.68876	8.81711e-08	Ortholog(s) have protein transmembrane transporter activity and role in mitochondrial outer membrane translocase complex assembly, protein targeting to mitochondrion
C1_05510C_A	RPS27A	3.10549	8.82414e-08	Ribosomal protein S27; rat catheter and Spider biofilm induced
C1_11320C_A	orf19.670.2	2.41042	9.35482e-08	Protein of unknown function; hypoxia, Hap43-repressed; ketoconazole induced; induced in oralpharyngeal candidasis; 16h flow model biofilm repressed, late-stage flow model biofilm induced; rat catheter and Spider biofilm induced
C1_06230C_A	MDM34	2.88896	9.83487e-08	Putative zinc finger transcription factor; macrophage-downregulated; flow model biofilm induced; flow model and Spider biofilm induced
CR_06650C_A	orf19.699	3.10318	1.03052e-07	Protein of unknown function; flow model, rat catheter, Spider biofilm induced
C2_00240C_A	SOD6	3.26486	1.07119e-07	Copper-containing superoxide dismutase; gene family includes SOD1, SOD4, SOD5, and SOD6; gene may contain an intron; Hap43-repressed; flow model and rat catheter biofilm induced
C6_00960W_A	CAN1	3.65848	1.22496e-07	Basic amino acid permease; complements lysine transport mutation; 10 predicted transmembrane regions, 3 predicted N-glycosylation sites; phagocytosis by macrophages induces transcript; rat catheter, Spider and flow model biofilm induced
CR_00210W_A	ALK2	2.9251	1.22928e-07	N-Alkane inducible cytochrome P450
CR_09470W_A	AXL1	2.53911	1.45682e-07	Putative endoprotease; induced by alpha factor; transcript is upregulated in an RHE model of oral candidiasis and in clinical isolates from HIV+ patients with oral candidiasis
C2_08010W_A	BLM3	2.66134	1.63316e-07	Putative proteasome activator; binds core proteasome and stimulates proteasome-mediated protein degradation by inducing gate opening; ortholog of S. cerevisiae Blm10; transcript regulated by Nrg1 and Mig1
C4_02300W_A	HOS3	2.86771	1.68646e-07	Histone deacetylase; similar to S. cerevisiae Hos3p; greater expression and longer mRNA in white cells, compared to opaque cells; has conserved deacetylation motif
C6_00260W_A	orf19.1185	3.05604	1.80666e-07	Ortholog(s) have ubiquitin protein ligase activity, ubiquitin-protein transferase activity
C2_05620W_A	KTI11	3.44947	1.82139e-07	Zn-ribbon protein; required for synthesis of diphthamide on translation factor eEF2; involved in modification of wobble nucleosides in tRNAs; rat catheter and Spider biofilm induced
C2_02740C_A	HPT1	2.52936	1.94332e-07	Putative hypoxanthine-guanine phosphoribosyltransferase; protein abundance affected by URA3 expression in the CAI4 strain background; protein level decreases in stationary phase; Spider biofilm induced
C4_04260C_A	FZO1	2.51333	1.95408e-07	Mitochondrial biogenesis protein; rat catheter and Spider biofilm induced
C1_02840W_A	PDE2	2.38301	1.95408e-07	High affinity cyclic nucleotide phosphodiesterase; moderates signaling by cAMP; required for virulence, switching, cell wall, hyphal, not pseudohyphal growth; expressed shortly after hyphal induction; rat catheter and Spider biofilm induced
CR_07060C_A	CRZ2	2.62528	1.97404e-07	C2H2 transcription factor, involved in regulation of early adaptation to murine GI tract; Rim101-repressed at pH 8; required for yeast cell adherence to silicone substrate; Spider biofilm induced
C4_06540W_A	MNN4	3.0446	2.46179e-07	Regulator of mannosylphosphorylation of N-linked mannans to cell wall proteins; no role in virulence or normal interaction with macrophages; mutant induces inflammatory cytokines in dendritic cells; rat catheter and Spider biofilm induced
C1_11080W_A	orf19.2308	3.07211	2.73722e-07	Putative 6-phosphofructo-2-kinase; catalyzes synthesis of fructose-2,6-bisphosphate; Hap43-repressed; flow model, rat catheter and Spider biofilm induced
C1_06650W_A	orf19.6246	3.27941	2.81288e-07	Ortholog(s) have peptide alpha-N-acetyltransferase activity and role in N-terminal peptidyl-methionine acetylation, mitochondrion inheritance, regulation of actin cytoskeleton organization, ubiquitin-dependent ERAD pathway
C4_01100C_A	AGP2	2.89617	3.09774e-07	Amino acid permease; hyphal repressed; white-opaque switch regulated; induced in core caspofungin response, during cell wall regeneration, by flucytosine; regulated by Sef1, Sfu1, and Hap43; rat catheter and Spider biofilm induced
CR_08060C_A	VPS21	2.67499	3.67233e-07	Late endosomal Rab small monomeric GTPase involved in transport of endocytosed proteins to the vacuole; involved in filamentous growth and virulence; Spider biofilm induced
C5_02710W_A	TRR1	2.99029	3.70284e-07	Thioredoxin reductase; regulated by Tsa1/Tsa1B, Hap43; induced by nitric oxide, peroxide; oxidative stress-induce via Cap1; induced by human neutrophils; stationary phase enriched protein
C2_00280C_A	orf19.2105	2.94412	3.70284e-07	Putative pre-mRNA-splicing factor; possibly an essential gene, disruptants not obtained by UAU1 method
C1_04490W_A	orf19.6843	2.29009	4.5051e-07	Ortholog(s) have role in CENP-A containing chromatin assembly, chromatin remodeling and nucleoplasm localization
C4_03470C_A	ECE1	4.49519	4.60567e-07	Candidalysin, cytolytic peptide toxin essential for mucosal infection; assembles into polymers that form pores in epithelial cells; hypha-specific protein;
C1_05340C_A	ZCF2	2.68612	4.85969e-07	Zn(II)2Cys6 transcription factor, required for adaptation to reactive sulfur species; regulates sulfite tolerance through expression of SSU1 and CDG1; Hap43-repressed; Spider biofilm induced
C1_01350C_A	TIF	2.51728	4.99556e-07	Translation initiation factor; upregulated in highly virulent strain compared to less virulent strain; antigenic in human; flucytosine induced; downregulated upon phagocytosis by macrophages; Spider biofilm repressed
C2_01000W_A	HGT7	2.9644	5.08184e-07	Putative MFS glucose transporter; glucose, fluconazole, Snf3 induced, expressed at high glucose; 12 TM regions predicted; flow model biofilm induced; Spider biofilm repressed; appears to be regulated by Zcf13p
CR_07450C_A	MNL1	2.05903	5.24822e-07	Transcription factor; induces transcripts of stress response genes via SLE (STRE-like) elements; required for adaptation to weak acid stress; activates a subset of the genes that are repressed by Nrg1
C6_00150W_A	ARD	2.50679	5.79916e-07	D-arabitol dehydrogenase, NAD-dependent (ArDH); enzyme of D-arabitol and D-arabinose catabolism; D-arabitol is a marker for active infection in humans; rat catheter and Spider biofilm induced
C3_07260C_A	ECM29	2.47685	5.81077e-07	Putative scaffold protein; assists in association of the proteasome core particle with the regulatory particle; ortholog of S. cerevisiae Ecm29; transposon mutation affects filamentous growth; flow model biofilm repressed
C2_09950W_A	FCY21	3.13956	6.1432e-07	High affinity, high capacity, hypoxanthine-adenine-guanine-cytosine/H+ symporter; similar to S. cerevisiae Fcy2; mutation confers resistance to 5-fluorocytosine (5-FC); flow model biofilm induced
C7_01810W_A	orf19.6539	2.45364	6.34254e-07	Putative trancription modulator; RuvB-like protein family member; heterozygous null mutant displays sensitivity to virgineone
C4_01300W_A	orf19.4657	2.39295	6.66229e-07	Ortholog(s) have phosphoprotein phosphatase activity
CR_08770W_A	RDN18	2.92014	6.74626e-07	18S ribosomal RNA; component of the small (40S) ribosomal subunit; encoded in about 55 copies of the rDNA repeat on Chromosome R
C1_08320W_A	TKL1	1.98572	7.19887e-07	Putative transketolase; localizes to surface of yeast cells, not hyphae; soluble protein in hyphae; transcript regulated by Nrg1, Mig1, and Tup1; antigenic in human or murine infection; possibly essential (by UAU1 method)
C3_00020W_A	orf19.5475	4.01452	7.25247e-07	Sef1p-, Sfu1p-, and Hap43p-regulated gene
CR_07840C_A	orf19.3713	2.92765	7.45717e-07	Protein of unknown function; flow model biofilm induced; Spider biofilm induced; induced by Mnl1 under weak acid stress; transcript detected in high-resolution tiling arrays
C5_04050W_A	orf19.1285	2.14834	7.66442e-07	Plasma membrane-localized protein of unknown function; Hap43p-repressed gene
CR_08050C_A	orf19.590	2.577	7.92015e-07	Putative thiamine biosynthesis enzyme; decreased expression in an ssr1 null mutant; protein present in exponential and stationary growth phase yeast cultures
C7_01510W_A	orf19.6578	2.66264	8.31174e-07	Predicted membrane transporter; vesicular neurotransmitter (VNT) family, major facilitator superfamily (MFS); repressed in core caspofungin response; induced in oralpharyngeal candidasis; Spider biofilm induced
C1_00280C_A	RFC52	4.94553	8.36613e-07	Putative replication factor C complex protein; periodic mRNA expression, peak at cell-cycle G1/S phase; overlaps orf19.6079
C1_08790W_A	TPO3	3.5645	9.08262e-07	Putative polyamine transporter; MFS-MDR family; induced by Sfu1, regulated upon white-opaque; decreased expression in hyphae vs yeast-form cells; regulated by Nrg1; Spider biofilm repressed
C1_02040C_A	orf19.3661	2.58159	9.21577e-07	Putative deubiquitinating enzyme; induced by Mnl1 under weak acid stress
C2_08100W_A	orf19.2175	2.8374	9.66746e-07	Mitochondrial apoptosis-inducing factor; induced by nitric oxide; Spider biofilm induced; rat catheter biofilm repressed
C5_05430W_A	PEX4	2.66372	1.0091e-06	Putative peroxisomal ubiquitin conjugating enzyme; regulated by Sef1, Sfu1, and Hap43; rat catheter biofilm induced; Spider biofilm induced
CR_03720W_A	TAL1	2.89315	1.10829e-06	Transaldolase; protein present in exponential and stationary growth phase yeast cultures; oxidative stress-induced via Cap1; induced by nitric oxide independent of Yhb1p; sumoylation target; rat catheter biofilm repressed
C5_04040C_A	orf19.1286	2.99504	1.17707e-06	Ortholog of Candida albicans WO-1 : CAWG_04776
C2_03180C_A	TOM1	2.52927	1.18391e-06	Putative E3 ubiquitin ligase; transcript regulated by Nrg1 and Mig1
CR_01200W_A	OYE22	2.73105	1.20131e-06	Putative NADPH dehydrogenase; rat catheter biofilm induced
CR_02930W_A	orf19.2850	2.43625	1.24167e-06	Protein of unknown function; induced by nitric oxide independent of Yhb1p
CR_07910C_A	orf19.607	2.12635	1.29358e-06	Protein involved in transcription-coupled nucleotide excision repair of UV-induced DNA lesions; Spider biofilm induced
C2_02390W_A	orf19.1562	2.8188	1.32518e-06	Protein of unknown function; flow model biofilm induced; Spider biofilm induced; repressed by alpha pheromone in SpiderM medium
C1_09010W_A	NAR1	2.07481	1.48701e-06	Putative cytosolic iron-sulfur (FeS) protein assembly machinery protein; induced by nitric oxide; oxidative stress-induced via Cap1p
C7_04230W_A	NRG1	2.34066	1.55701e-06	Transcription factor/repressor; regulates chlamydospore formation/hyphal gene induction/virulence and rescue/stress response genes; effects both Tup1 dependent and independent regulation; flow model biofilm induced; Spider biofilm repressed
C2_01210C_A	HNM1	2.02517	1.56783e-06	Putative choline/ethanolamine transporter; mutation confers hypersensitivity to toxic ergosterol analog; colony morphology-related gene regulation by Ssn6; clade-associated gene expression
C5_03150W_A	orf19.4347	2.66718	1.62946e-06	Putative serine/threonine protein kinase; Hog1p-induced
C1_01170C_A	ZCF17	2.84611	1.82834e-06	Putative Zn(II)2Cys6 transcription factor
C5_00800C_A	orf19.583	2.07494	1.82834e-06	Indoleamine 2,3-dioxygenase (IDO); rate-limiting enzyme of tryptophan catabolism via kynurenine; enzyme inhibition by 1-methyl-D,L-tryptophan increases hyphal growth; expressed in yeast and hyphae; rat catheter and Spider biofilm induced
C1_04480C_A	TUS1	1.85968	1.82834e-06	Putative guanine nucleotide exchange factor; induced by Mnl1 under weak acid stress; Spider biofilm induced
C2_05640W_A	orf19.6874	2.78316	1.87645e-06	Putative helix-loop-helix (HLH) transcription factor with a role in filamentous growth
CR_05200C_A	orf19.556	3.36877	1.97389e-06	Protein of unknown function; regulated by Ssn6
C6_02430W_A	orf19.5510	1.98992	1.99917e-06	Ortholog(s) have role in negative regulation of transcription by RNA polymerase II, subtelomeric heterochromatin formation and CHRAC localization
C5_02680W_A	orf19.4286	2.63965	2.10915e-06	Protein of unknown function; flow model biofilm induced; Spider biofilm induced
C2_08050C_A	SIT1	1.61513	2.12432e-06	Transporter of ferrichrome siderophores, not ferrioxamine B; required for human epithelial cell invasion in vitro, not for mouse systemic infection; regulated by iron, Sfu1, Rfg1, Tup1, Hap43; rat catheter and Spider biofilm induced
CR_06440C_A	BCR1	2.27053	2.33225e-06	Transcription factor; regulates a/alpha biofilm formation, matrix, cell-surface-associated genes; confers adherence, impermeability, impenetrability, fluconazole resistance; Tup1/Tec1/Mnl1-regulated; mRNA binds She3; Spider biofilm induced
C1_03560C_A	SUA71	2.41556	2.56577e-06	Transcription factor TFIIB; required for transcription initiation and start site selection by RNA polymerase II; downregulated during planktonic growth, whereas related SUA72 is induced; induced by Tbf1; rat catheter, Spider biofilm induced
C2_00540W_A	orf19.2073	1.95939	2.56577e-06	Protein with a multidrug and toxin extrusion protein domain; induced by Mnl1 under weak acid stress
C1_05910W_A	SIP5	2.23382	2.59041e-06	Protein of unknown function; flow model, rat catheter and Spider biofilm induced
C4_06060W_A	VPS13	2.75378	2.82467e-06	Putative vacuolar protein sorting-associated protein; gene used for multilocus sequence typing
C2_00270C_A	orf19.2106	2.75113	2.85627e-06	Putative protein of unknown function; Hap43p-repressed gene
CR_09970W_A	UBC4	1.75017	2.86211e-06	Ortholog(s) have proteasome binding, protein-macromolecule adaptor activity, ubiquitin binding, ubiquitin conjugating enzyme activity, ubiquitin-protein transferase activity
C1_12970C_A	SEC2	2.44075	2.97909e-06	Guanyl-nucleotide exchange factor for the small G-protein Sec4; delivery of post-Golgi secretory vesicles to sites of polarized growth; phosphorylation by Cdc28 needed for normal hyphal growth; Hap43-repressed; flow model biofilm induced
C1_10020W_A	SFU1	2.18416	3.15528e-06	GATA-type transcription factor; regulator of iron-responsive genes; represses iron utilization genes if iron is present; Hap43-repressed; promotes gastrointestinal commensalism in mice; Spider biofilm induced
C3_02220W_A	CAP1	2.49472	3.46165e-06	AP-1 bZIP transcription factor; apoptotic, oxidative stress response/resistance, multidrug resistance; nuclear in oxidative stress; complements S. cerevisiae yap1 mutant; oralpharyngeal candidasis-, human neutrophil, Spider biofilm induced
C2_05690C_A	YTH1	2.48963	3.48296e-06	Putative mRNA cleavage and polyadenylation specificity factor; transcription is regulated upon yeast-hyphal switch; decreased expression in hyphae compared to yeast-form cells; fluconazole or flucytosine induced
C7_02450W_A	orf19.6464	2.61157	3.89749e-06	Protein of unknown function; induced upon adherence to polystyrene; oxidative stress-induced via Cap1
C4_02390W_A	PGA62	2.61977	4.07171e-06	Adhesin-like cell wall protein; putative GPI-anchor; fluconazole-induced; induced in high iron; induced during cell wall regeneration; Cyr1 or Ras1 repressed; Tbf1 induced
C1_12130C_A	ZCF30	2.08166	4.07171e-06	Predicted Zn(II)2Cys6 transcription factor; mutants are viable; repressed by fluphenazine; Spider biofilm induced
C3_04150W_A	snR17A	2.21036	4.22961e-06	U3 small nucleolar RNA (snoRNA)
C2_04610C_A	snR189b	3.45381	4.32421e-06	H/ACA box small nucleolar RNA (snoRNA)
C1_11870W_A	MUP1	3.55817	4.39121e-06	High affinity methionine permease; required for morphogenesis; alkaline upregulated by Rim101; Spider biofilm induced
C3_05270C_A	HGT5	2.30207	4.43814e-06	Putative glucose transporter of the major facilitator superfamily; the C. albicans glucose transporter family comprises 20 members; 12 probable membrane-spanning segments, extended N terminus; expressed in rich medium; Hap43p-repressed
C7_01800C_A	PFK2	1.99233	4.58611e-06	Phosphofructokinase beta subunit; fructose 2,6-bisphosphate, AMP activated; ATP inhibited; phagocytosis, hyphal repressed; fluconazole-induced; stationary-phase enriched; flow model biofilm induced; rat catheter/Spider biofilm repressed
CR_02350C_A	GEF2	1.78712	5.14602e-06	Member of the voltage chloride channel family; Hap43p-repressed gene
C4_06120W_A	GDH3	2.97843	5.15688e-06	NADP-glutamate dehydrogenase; Nrg1, Plc1 regulated; hypha, hypoxia, Efg1-repressed; Rim101-induced at pH 8; GlcNAc, ciclopirox, ketoconazole induced; exp and stationary phase protein; Spider biofilm repressed; rat catheter biofilm induced
C7_02910W_A	ENA21	2.45845	5.37988e-06	Predicted P-type ATPase sodium pump; Gcn4p-regulated; flucytosine, amphotericin B, or ketoconazole-induced; osmotic stress-induced; overlaps orf19.5170.1, which is annotated as a blocked reading frame; Spider biofilm induced
C5_05470W_A	EST1	2.19929	5.37988e-06	Telomerase subunit; allosteric activator of catalytic activity, but not required for catalytic activity; has TPR domain
C1_05840W_A	PRN1	3.55695	5.78585e-06	Protein with similarity to pirins; induced by benomyl and in response to alpha pheromone in SpiderM medium; transcript induced by Mnl1 in weak acid stress; rat catheter and Spider biofilm induced
C3_01180C_A	orf19.3156	2.5477	5.86758e-06	Protein of unknown function; induced by Mnl1 under weak acid stress
C4_02520C_A	orf19.2749	3.13279	6.24911e-06	BTB/POZ domain protein; induced by Mnl1 under weak acid stress; flow model biofilm induced; Spider biofilm induced
C2_00120C_A	EMC9	2.07851	6.39016e-06	Ortholog of S. cerevisiae Nnf2; possible role in chromosome segregation; mutants are viable, induced during the mating process
C3_05360C_A	orf19.6973	2.48847	6.45533e-06	ATP-dependent LON protease family member; Hap43-repressed gene; regulated by Gcn2 and Gcn4; Spider biofilm induced
C7_03480W_A	orf19.6705	2.29114	6.61812e-06	Putative guanyl nucleotide exchange factor with Sec7 domain; required for normal filamentous growth; regulated by yeast-hyphal switch; filament induced; regulated by Nrg1, Tup1, Mob2, Hap43; mRNA binds She3; Spider biofilm induced
C2_00990W_A	orf19.2024	3.21232	7.12211e-06	Ortholog of Candida albicans WO-1 : CAWG_03878
C2_05910W_A	orf19.5213	2.21944	7.72304e-06	Putative protein of unknown function; transcript is upregulated in clinical isolates from HIV+ patients with oral candidiasis
CR_10160W_A	FAA4	2.16765	8.37771e-06	Acyl CoA synthase involved in uptake of long-chain fatty acids and biofilm formation
C1_02630C_A	EXG2	2.41289	8.49658e-06	GPI-anchored cell wall protein, similar to S. cerevisiae exo-1,3-beta-glucosidase Exg2p; predicted Kex2p substrate; induced during cell wall regeneration; possibly an essential gene, disruptants not obtained by UAU1 method; Hap43p-repressed
C3_00800W_A	MIH1	2.33473	8.49658e-06	Putative protein phosphatase of the PTP family (tyrosine-specific); ortholog of S. cerevisiae Mih1; mRNA binds She3
C1_06810W_A	CAT1	2.98545	8.85981e-06	Catalase; resistance to oxidative stress, neutrophils, peroxide; role in virulence; regulated by iron, ciclopirox, fluconazole, carbon source, pH, Rim101, Ssn6, Hog1, Hap43, Sfu1, Sef1, farnesol, core stress response; Spider biofilm induced
CR_04590C_A	PDX3	2.32559	8.93173e-06	Pyridoxamine-phosphate oxidase; transcript regulated by yeast-hypha switch and by Nrg1, Mig1, Tup1; Hap43, caspofungin repressed; present in exponential and stationary phase yeast cultures
C4_01710C_A	orf19.4623	1.70602	9.27918e-06	Protein of unknown function; Spider biofilm repressed
C2_09460C_A	orf19.1604	2.42012	1.09173e-05	Zinc cluster DNA-binding transcription factor; positive regulator of filamentous growth; Spider biofilm induced
C6_00850W_A	orf19.86	3.14289	1.09742e-05	Putative glutathione peroxidase; induced by peroxide, exposure to neutrophils and macrophage blood fractions; repressed during infection of macrophages; Spider biofilm induced; flow model biofilm repressed
C1_06840C_A	orf19.6225.1	1.97546	1.17985e-05	Ortholog(s) have role in mitochondrial cytochrome c oxidase assembly
CR_08070W_A	PTP1	2.46619	1.27947e-05	Phosphotyrosine-specific protein phosphatase; rat catheter biofilm induced
C6_01070C_A	CIP1	3.18275	1.30107e-05	Possible oxidoreductase; transcript induced by cadmium but not other heavy metals, heat shock, yeast-hypha switch, oxidative stress (via Cap1), or macrophage interaction; stationary phase enriched protein; Spider biofilm induced
C2_09350W_A	TAZ1	2.25539	1.51047e-05	Putative lyso-phosphatidylcholine acyltransferase, required for normal phospholipid content of mitochondrial membranes; rat catheter biofilm induced
C1_06090C_A	orf19.2436	2.04433	1.51047e-05	SR-like protein kinase involved in osmotic stress and polyamine resistance; expression analysis suggests roles in mRNA processing and mitochondrial function; Spider biofilm induced; null mutant shows resistance to hygromycin B
C2_00360C_A	orf19.2095	2.0769	1.67659e-05	Ortholog(s) have role in negative regulation of transcription by RNA polymerase II and cytosol localization
CR_07250C_A	orf19.6143	2.85131	1.82311e-05	Predicted long-chain-alcohol oxidase; Spider biofilm induced
C6_03620C_A	orf19.5730	2.17505	1.83086e-05	Putative phenylacrylic acid decarboxylase; clade-associated gene expression
C3_05900W_A	orf19.7370	2.6504	1.93466e-05	Possible G-protein coupled receptor; vacuolar membrane transporter for cationic amino acids; PQ-loop motif; rat catheter and Spider biofilm induced
CR_07830C_A	orf19.3712	2.28092	1.95761e-05	Protein of unknown function; induced by Mnl1 under weak acid stress; flow model biofilm induced; Spider biofilm induced
C4_01720C_A	orf19.4622	1.62117	2.06041e-05	Ortholog(s) have transcription factor TFIIH holo complex binding activity
C3_02640C_A	ZCF1	2.3102	2.18764e-05	Zn(II)2Cys6 transcription factor; transcript regulated during hypha formation; 5'-UTR intron; mutants show decreased colonization of mouse kidneys; flow model biofilm induced; Spider biofilm induced
C2_03400C_A	DFG16	1.73306	2.41973e-05	Rim101 pathway protein that acts in Rim101 processing; regulates filamentation in response to alkaline pH; required for host tissue invasion during infection; flow model biofilm induced
CR_05990C_A	SFL1	2.39395	2.48546e-05	Transcription factor involved in negative regulation of morphogenesis, flocculation and virulence; induced in core caspofungin response; Spider biofilm induced
C2_07580W_A	orf19.1867	2.27421	2.6064e-05	Putative malate permease; induced during macrophage infection; regulated by Gcn2 and Gcn4; putative peroxisome targeting signal; Hap43-repressed; Spider biofilm induced
CR_06790C_A	orf19.1855	2.9872	2.64012e-05	Predicted membrane transporter, member of the anion:cation symporter (ACS) family, major facilitator superfamily (MFS); Gcn4p-regulated; flucytosine induced; ketoconazole-repressed; oxidative stress-induced via Cap1p
C5_03030W_A	orf19.4330	2.78843	2.68046e-05	Ortholog of C. dubliniensis CD36 : Cd36_52790, Candida tropicalis NEW ASSEMBLY : CTRG1_05968, Candida tropicalis MYA-3404 : CTRG_05968 and Candida albicans WO-1 : CAWG_04684
C5_04560C_A	CUP1	2.21749	2.69767e-05	Metallothionein; involved in copper resistance; copper induced; Spider biofilm induced; flow model biofilm repressed
C2_02720W_A	orf19.5834	1.59852	2.79716e-05	Ortholog(s) have nuclear import signal receptor activity, role in mRNA export from nucleus, protein import into nucleus and cytoplasm, nucleus localization
C4_03250C_A	RHD2	2.17811	3.05446e-05	Predicted ORF in retrotransposon Tca4 with similarity to the Gag region encoding nucleocapsid-like protein; overlaps blocked reading frame orf19.2668.1; yeast-enriched transcript; rat catheter biofilm induced
CR_09860W_A	YTA6	2.33264	3.08285e-05	Protein similar to S. cerevisiae Yta6p ATPase but ortholog of S. cervisiae Sap1; transposon mutation affects filamentous growth; induced by Mnl1 under weak acid stress
C2_01530C_A	orf19.1460	1.81707	3.16132e-05	Putative glutamine-dependent NAD synthetase, involved in NAD salvage pathway
C7_00290C_A	HGT13	3.29556	3.20674e-05	Predicted sugar transporter, involved in glycerol utilization; member of the major facilitator superfamily; 12 transmembrane; gene has intron; oxidative stress-induced via Cap1p; expressed in rich medium, 2% glucose
CR_01090W_A	orf19.3245	2.02636	3.57358e-05	Ortholog of C. dubliniensis CD36 : Cd36_26090, C. parapsilosis CDC317 : CPAR2_801510, C. auris B8441 : B9J08_002641 and Candida tenuis NRRL Y-1498 : CANTEDRAFT_137093
C1_04810W_A	TCO89	2.24787	3.92015e-05	Putative homolog of S. cerevisiae Tco89p, which is a component of the TOR C1 complex that is involved in the regulation of growth and cell wall integrity; heterozygous null mutant displays sensitivity to rapamycin
CR_05180C_A	SDH2	1.75654	3.95123e-05	Succinate dehydrogenase, Fe-S subunit; localizes to surface of yeast cells, but not hyphae; induced in high iron and during log phase aerobic growth; repressed by nitric oxide, Hap43
C1_08540C_A	orf19.399	2.10128	4.04727e-05	Probable serine/threonine protein kinase; null mutant grows slowly, lacks hyphal development, has abnormal actin polarization, and is hypersensitive to a sphingolipid inhibitor; appears to act in a pathway with FPK1, PKH2, and PKH3
C5_01850C_A	ZNC1	2.13492	4.1402e-05	Zn(2)-Cys(6) transcription factor; regulated by Gcn2 and Gcn4; gene located in zinc cluster region of Chromosome 5, near the MTL locus; required for yeast cell adherence to silicone substrate; Spider biofilm induced
C2_08810C_A	IPP1	1.87052	4.16904e-05	Putative inorganic pyrophosphatase; antigenic; soluble protein in hyphae; macrophage-induced protein; protein present in exponential and stationary phase yeast; possibly essential (UAU1 method); sumoylation target; Spider biofilm repressed
C7_04090C_A	orf19.7166	1.85129	4.16904e-05	Predicted mitochondrial cardiolipin-specific phospholipase; upregulated in an azole-resistant strain that overexpresses MDR1; induced by Mnl1 under weak acid stress; rat catheter and Spider biofilm induced
C6_01870C_A	orf19.3395	2.51231	4.26066e-05	Predicted MFS membrane transporter, member of the drug:proton antiporter (12 spanner) (DHA1) family; induced by nitric oxide, oxidative stress, alpha pheromone; fungal-specific; Hap43-repressed; Spider biofilm induced
C5_05080W_A	GRF10	2.42212	5.3417e-05	Putative homeodomain transcription factor, involved in copper homeostasis and control of filamentous growth; null mutant is an adenine auxotroph and shows increased copper resistance; promoter bound by Bcr1, Tec1, Efg1, Ndt80 and Brg1
C1_03480C_A	AGE1	1.88184	5.35928e-05	Putative GTPase activator; induced in low iron; rat catheter biofilm repressed
C2_02860W_A	SUR2	2.2912	5.40874e-05	Putative ceramide hydroxylase; predicted enzyme of sphingolipid biosynthesis; regulated by Tsa1, Tsa1B under H2O2 stress conditions; Spider and flow model biofilm induced
C7_02600C_A	orf19.2372	2.54111	6.05183e-05	Pol protein of retrotransposon Tca2; separated by a stop codon from Gag protein orf19.2371; likely translated as single polyprotein with Gag, reverse transcriptase, protease, and integrase; rat catheter biofilm repressed
C7_02200W_A	WHI3	2.25512	6.21864e-05	Putative RNA binding protein; induced during infection of murine kidney, compared to growth in vitro; has murine homolog
C6_03170C_A	MDR1	2.49828	6.41582e-05	Plasma membrane MDR/MFS multidrug efflux pump; methotrexate is preferred substrate; overexpression in drug-resistant clinical isolates confers fluconazole resistance; repressed in young biofilms; rat catheter biofilm induced
CR_10260W_A	orf19.7601	2.81045	6.46801e-05	Putative mitochondrial 2' O-ribose methyltransferase; predicted role in methylation of U(2791) in 21S rRNA; Spider biofilm induced
C7_02860C_A	orf19.5175	1.71185	6.81268e-05	Putative ubiquitin protein ligase with ubiquitin-protein transferase activity; null mutant is sensitive to proteotoxic stress and shows differential expression of other proteins likely involved in ER-associated protein catabolism
C1_13140C_A	TYE7	2.45887	7.06355e-05	bHLH transcription factor; control of glycolysis; required for biofilm formation; hyphally regulated by Cph1, Cyr1; flucytosine, Hog1 induced; amphotericin B, caspofungin repressed; induced in flow model biofilm and planktonic cultures
C3_06000W_A	AHR1	2.51255	8.24453e-05	Zn(II)2Cys6 transcription factor; involved in regulation of adhesion genes; involved in white-opaque switch; acts as repressor of START; forms complex with Mcm1; mutant is sensitive to 5-fluorocytosine and lithium chloride
CR_09370W_A	ELF1	2.50961	8.56204e-05	Putative mRNA export protein; Walker A and B (ATP/GTP binding) motifs; required for wild-type morphology, growth; expressed in hyphal, pseudohyphal, and yeast form; Hap43-induced; Spider and flow model biofilm induced
C2_07830W_A	FLC3	2.12433	9.03687e-05	Protein involved in heme uptake; putative FAD transporter, similar to S. cerevisiae Flc3p
C1_04300C_A	SSA2	1.94621	9.62436e-05	HSP70 family chaperone; cell wall fractions; antigenic; beta-defensin peptides impport; ATPase domain binds histatin 5; at hyphal surface, not yeast; farnesol-repressed in biofilm; flow model, Spider biofilm repressed; caspofungin repressed
C7_02010C_A	orf19.6518	3.4367	9.74037e-05	Predicted aldehyde dehydrogenase [NAD(P)+]; Spider biofilm induced
C2_08310W_A	TIM22	2.03355	0.000105588	Mitochondrial inner membrane protein; predicted role in protein import; Hap43-repressed gene; flow model biofilm induced; Spider biofilm repressed
C7_00390W_A	SPL1	1.77893	0.000110132	Protein similar to S. cerevisiae Spl1p, which is involved in tRNA splicing; member of pyridoxal-phosphate-dependent aminotransferase protein family; predicted to be essential
C1_03520W_A	RPN3	1.99785	0.00011769	Putative non-ATPase regulatory subunit of the 26S proteasome lid; amphotericin B repressed; oxidative stress-induced via Cap1p
C1_03400W_A	orf19.3041	1.88274	0.000121845	Ortholog(s) have ubiquitin protein ligase binding activity
CR_03260W_A	orf19.2397.3	2.29842	0.000124709	Putative aminotransferase; Hap43-repressed; homozygous Tn insertion decreases colony wrinkling in filament-inducing conditions, does not block true hypha formation in liquid media; rat catheter and Spider biofilm induced
CR_03250C_A	orf19.2398	2.00658	0.000128182	Protein of unknown function; Hap43-repressed; transcript increased in azole-resistant strain overexpressing CDR1 and CDR2; possibly regulated by Tac1; induced by Mnl1 in weak acid stress; flow model biofilm induced; Spider biofilm induced
C1_04500W_A	ICL1	2.72103	0.000134849	Isocitrate lyase; glyoxylate cycle enzyme; required for virulence in mice; induced upon phagocytosis by macrophage; farnesol regulated; Pex5-dependent peroxisomal localization; stationary phase enriched; rat catheter, Spider biofilm induced
C1_08360C_A	OLE1	1.6309	0.000139038	Fatty acid desaturase, essential protein involved in oleic acid synthesis; required for aerobic hyphal growth and chlamydospore formation; subject to hypoxic regulation; fluconazole-induced; caspofungin repressed; Hap43p-induced
C4_07220C_A	orf19.3080	1.82565	0.000144059	Ortholog(s) have ATPase activator activity, cohesin loader activity, double-stranded DNA binding, kinetochore binding, single-stranded DNA binding activity
C3_02810C_A	FAA21	2.52532	0.000145128	Predicted acyl CoA synthetase; upregulated upon phagocytosis; transcript regulated by Nrg1 and Mig1
C5_03240W_A	BUB3	2.0078	0.000153763	Protein similar to S. cerevisiae Bub3; a kinetochore checkpoint component; induced by hydroxyurea treatment; flow model biofilm induced; Spider biofilm induced
C2_02970C_A	ALD5	2.1744	0.000155072	NAD-aldehyde dehydrogenase; decreased expression in fluconazole-resistant isolate, or in hyphae; biofilm induced; fluconazole-downregulated; protein abundance is affected by URA3 expression in the CAI-4 strain; stationary phase enriched
C1_11850W_A	orf19.5282	1.71488	0.000155072	Protein of unknown function; Hap43-repressed gene; mRNA binds to She3; repressed in hyphae; Efg1 and Efh1 regulated; 5'-UTR intron; induced by Mnl1 under weak acid stress; rat catheter biofilm induced
C5_02940C_A	MIG1	2.05363	0.000157976	C2H2 transcription factor; repressor; regulates genes for carbon source utilization; Tup1-dependent and independent functions; hyphal, Hap43 and caspofungin repressed; Spider and flow model biofilm induced
C6_00170C_A	orf19.6319	1.60377	0.000158722	Ortholog(s) have cysteine-type deubiquitinase activity, mRNA binding activity
C6_02340W_A	HRR25	1.79138	0.00016348	Predicted protein serine/threonine kinase, involved in regulation of response to cell wall and membrane stress; Spider biofilm induced
C3_06120C_A	GDA1	2.17815	0.000165148	Golgi membrane GDPase/UDPase, required for wild-type O-mannosylation, not N-glycosylation; required for wild-type hyphal induction, cell wall, and cell surface charge; functional homolog of S. cerevisiae Gda1
C1_05900W_A	orf19.2459	1.61621	0.000167271	Protein of unknown function; mRNA binds to She3; Hap43 repressed gene; Spider biofilm induced
C1_01110C_A	ZPR1	1.8879	0.000174843	Protein with putative zinc finger; regulated by Gcn4p; repressed in response to amino acid starvation (3-aminotriazole treatment); upregulation correlates with clinical development of fluconazole resistance
C6_00740W_A	FAT1	1.6435	0.000192563	Predicted enzyme of sphingolipid biosynthesis; upregulated in biofilm
C4_04530C_A	PHR1	2.40964	0.000192781	Cell surface glycosidase; may act on cell-wall beta-1,3-glucan prior to beta-1,6-glucan linkage; role in systemic, not vaginal virulence (neutral, not low pH); high pH or filamentation induced; Bcr1-repressed in RPMI a/a biofilm
C2_03500W_A	orf19.871	1.69819	0.000197468	Ortholog(s) have GTPase activator activity, role in positive regulation of TORC1 signaling and FNIP-folliculin RagC/D GAP, cytoplasm, vacuolar membrane localization
C2_01120W_A	KAR2	2.01415	0.000206891	Similar to Hsp70 family chaperones; role in translocation of proteins into the ER; induced in high iron; protein present in exponential and stationary growth phase yeast cultures; flow model and Spider biofilm repressed
CR_08890C_A	ASR2	2.12255	0.000214086	Adenylyl cyclase and stress responsive protein; induced in cyr1 or ras1 mutant; stationary phase enriched protein; Spider biofilm induced
CR_00320C_A	NAP1	2.0357	0.000214086	Nucleosome assembly protein; mutants show constitutive filamentous growth; present in exponential and stationary growth phase yeast cultures
CR_08860W_A	PDK2	1.7571	0.000214086	Putative pyruvate dehydrogenase kinase; mutation confers hypersensitivity to amphotericin B
C2_09990C_A	YOR1	1.70335	0.000214086	Protein similar to S. cerevisiae Yor1; ABC-type plasma membrane transporter involved in resistance to aureobasidin A; white cell type-specific transcript; Spider biofilm induced
C1_13350W_A	STP2	2.06824	0.000215397	Amino-acid-regulated transcription factor; activates transcription of amino acid permease genes; activated by amino-acid-induced proteolytic processing (Ssy1, Csh3 dependent); required for alkalinization of medium; Spider biofilm induced
C6_04130C_A	ALS4	1.82825	0.000241401	GPI-anchored adhesin; role in adhesion, germ tube induction; growth, temperature regulated; expressed during infection of human buccal epithelial cells; repressed by vaginal contact; biofilm induced; repressed during chlamydospore formation
C4_03430W_A	MOH1	2.25032	0.000243982	Ortholog of S. cerevisiae Moh1, essential for staionary phase growth; induced by alpha pheromone in SpiderM medium and by Mnl1 under weak acid stress; possibly essential (UAU1 method); flow model biofilm induced; Spider biofilm induced
C5_03040W_A	orf19.4332	2.18581	0.000251125	Ortholog of C. dubliniensis CD36 : Cd36_52800, C. parapsilosis CDC317 : CPAR2_303110, C. auris B8441 : B9J08_002492 and Candida tenuis NRRL Y-1498 : CANTEDRAFT_92321
C1_06110C_A	NPL4	1.81786	0.000259715	Putative ubiquitin-binding protein; regulated by Gcn2p and Gcn4p
CR_10300W_A	PUP1	1.80734	0.000279498	Putative beta 2 subunit of the 20S proteasome; macrophage/pseudohyphal-repressed; Spider biofilm repressed
CR_10360C_A	CTM1	2.01077	0.000286751	Lysine methyltransferase that trimethylates cytochrome c; involved in repression of hyphal growth via methylation activity; regulated by Gcn2 and Gcn4; transcript induced by Mnl1 under weak acid stress
C1_00390W_A	ENA2	2.09506	0.000291351	Putative sodium transporter; induced by ciclopirox olamine; alkaline induced by Rim101; repressed by high-level peroxide stress; induced in oral candidiasis clinical isolates; possibly essential gene; rat catheter and Spider biofilm induced
CR_02190C_A	SEF1	2.04	0.000293722	Zn2-Cys6 transcription factor; regulates iron uptake; negatively regulated by Sfu1p, positively regulated by Tbf1; promotes virulence in mice; mutants display decreased colonization of mouse kidneys; Spider biofilm induced
C6_00790C_A	CTR1	3.45731	0.000297916	Copper transporter; transcribed in low copper; induced Mac1, Tye7, macrophage interaction, alkaline pH via Rim101; 17-beta-estradiol repressed; complements S. cerevisiae ctr1 ctr3 copper transport mutant; flow model/Spider biofilm induced
CR_03310C_A	orf19.2393	1.90405	0.000297916	Putative transcription factor with zinc finger DNA-binding motif
C1_01740W_A	CTN1	2.61538	0.00030847	Carnitine acetyl transferase; required for growth on nonfermentable carbon sources, not for hyphal growth or virulence in mice; induced in macrophage; macrophage/pseudohyphal-repressed after 16 hr; rat catheter, Spider biofilm induced
C6_03560W_A	POX1	2.74987	0.000332663	Predicted acyl-CoA oxidase; regulated upon white-opaque switch; upregulated upon phagocytosis; Spider biofilm induced
C7_02280W_A	orf19.6484	2.31826	0.000332663	Ortholog of C. parapsilosis CDC317 : CPAR2_808370, C. dubliniensis CD36 : Cd36_72070, Candida metapsilosis : CMET_5895 and Candida orthopsilosis Co 90-125 : CORT_0C00800
CR_00360C_A	LEU1	1.83621	0.00033302	3-isopropylmalate dehydratase; antigenic in humans; repressed in hyphae; alkaline repressed; upregulated by human whole blood or PMNs; regulated by Sef1, Sfu1, and Hap43; rat catheter biofilm induced, Spider biofilm repressed
C1_07460C_A	GPI8	2.06139	0.000339992	Metal-dependent endopeptidase, a subunit of the GPI transamidase complex that adds GPI anchors to proteins; likely to be essential for growth, based on an insertional mutagenesis strategy
C4_00150C_A	PEX5	1.67177	0.000369712	Pex5p family protein; required for PTS1-mediated peroxisomal protein import, fatty acid beta-oxidation; similar to S. cerevisiae Pas10p peroxisomal targeting receptor; macrophage/pseudohyphal-repressed; Hap43p-repressed
C6_01710C_A	PTK2	1.51013	0.000381944	Putative protein kinase of polyamine import; mutation confers hypersensitivity to high concentrations of tunicamycin; YPD flow model biofilm induced; rat catheter and Spider biofilm induced
C2_06020W_A	CNT	2.27252	0.000382619	CNT family H(+)/nucleoside symporter; transports adenosine, uridine, inosine, guanosine, tubercidin; variant alleles for high/low-affinity isoforms; S or G at residue 328 affects specificity; Spider, flow model biofilm induced
C6_01320W_A	TRA1	2.05558	0.000383271	Subunit of the NuA4 histone acetyltransferase complex
C3_06620W_A	FUN31	2.41858	0.000405152	Putative PAS kinase involved in cell wall damage response; similar to S. cerevisiae Psk1p, a putative serine/threonine protein kinase; induced by Mnl1 under weak acid stress; rat catheter and Spider biofilm induced
CR_05240C_A	FGR14	2.0324	0.000408346	Protein encoded in retrotransposon Zorro3 with similarity to retroviral endonuclease-reverse transcriptase proteins; lacks an ortholog in S. cerevisiae; transposon mutation affects filamentous growth
C6_01290C_A	QDR3	1.71323	0.000437358	Predicted membrane transporter, member of the drug:proton antiporter (12 spanner) (DHA1) family, major facilitator superfamily (MFS); Hap43p-repressed gene
C3_00980W_A	FLC1	1.78865	0.000440608	Protein involved in heme uptake; putative FAD transporter, similar to S. cerevisiae Flc1; regulated by iron; macrophage-induced; mutant defective in filamentous growth; Spider biofilm induced
C4_02060C_A	TFG1	1.4883	0.000442165	Protein similar to S. cerevisiae Tfg1p, which is part of transcription factor TFIIF; transposon mutation affects filamentous growth; possibly an essential gene, disruptants not obtained by UAU1 method
C1_08230C_A	PLB5	1.66572	0.000446044	Putative GPI-linked phospholipase B, fungal-specific (no mammalian homolog); null mutation eliminates cell-associated phospholipase A2 activity and attenuates virulence; fluconazole-repressed; flow model biofilm repressed
C1_02430C_A	orf19.2930	1.80337	0.000455828	Predicted translation initiation factor; role in translational initiation; Spider biofilm repressed
C1_07360W_A	orf19.4435	1.712	0.00048167	Ortholog(s) have beta-tubulin binding, kinetochore binding, microtubule binding activity and role in attachment of spindle microtubules to kinetochore, mitotic spindle assembly
C5_04190W_A	MRV2	2.21445	0.000501668	Protein of unknown function; repressed by fluphenazine treatment or in an azole-resistant strain that overexpresses CDR1 and CDR2; Spider biofilm induced
CR_09040W_A	orf19.7300	1.46767	0.000550589	Protein of unknown function; Spider biofilm induced
C7_01760C_A	ISU1	1.75442	0.000556858	Protein with similarity to NifU; possible role in iron-sulfur cluster biogenesis; induced in low iron; rat catheter biofilm induced; rat catheter and Spider biofilm induced
C2_10110W_A	CYC1	1.59711	0.000584144	Cytochrome c; complements defects of S. cerevisiae cyc1 cyc7 double mutant; induced in high iron; alkaline repressed; repressed by nitric oxide; Hap43-dependent repression in low iron; regulated by Sef1, Sfu1
C2_06460W_A	RTA3	1.88874	0.000585058	7-transmembrane receptor protein involved in regulation of asymmetric lipid distribution in plasma membrane; involved in biofilm formation; putative drug-responsive regulatory site; rat catheter biofilm induced
C2_08290C_A	UCF1	2.06878	0.000585485	Upregulated by cAMP in filamentous growth; induced in high iron, decreased upon yeast-hypha switch; downregulation correlates with clinical fluconazole resistance; Ras1-regulated; Hap43-repressed; flow model biofilm induced
CR_00040C_A	orf19.7539.1	1.46799	0.000586106	Putative adhesin-like protein; transcription detected in high-resolution tiling array experiments
C2_09890W_A	SMM1	2.00047	0.000586798	Putative dihydrouridine synthase; Hap43-induced gene; rat catheter biofilm induced; Spider biofilm induced
C2_08910C_A	orf19.216	2.14648	0.000596266	Protein with a metallo-dependent phosphatase domain; ketoconazole-induced; upregulation correlates with clinical development of fluconazole resistance
C1_12050W_A	RPN2	1.58704	0.00060024	Putative 26S proteasome subunit; transcript regulated by Mig1; caspofungin repressed; regulated by Gcn2 and Gcn4; gene used for strain identification by multilocus sequence typing
C7_03290C_A	RBR3	1.68222	0.000617425	Cell wall adhesin-like protein; repressed by Rim101; possibly an essential gene, disruptants not obtained by UAU1 method
C3_02950C_A	MET13	1.73494	0.000653473	Putative methionine biosynthesis protein; ketoconazole-induced; amphotericin B repressed; Spider biofilm repressed
C6_02100W_A	orf19.3499	2.27788	0.000674024	Secreted protein that enters host cell cytosol to suppress immune response of the type 1 interferon cascade; Hap43-repressed; regulated by Tsa1, Tsa1B under oxidative stress; induced by Mnl1p, fluconazole, and Spider biofilm
C2_01370C_A	orf19.1441	1.66525	0.000695042	Component of the RSC chromatin remodeling complex; only present in CTG clade
C7_00550C_A	GLN4	1.83975	0.000719548	tRNA-Gln synthetase; prospective drug target; tRNA synthetases are downregulated upon phagocytosis by murine macrophages; protein present in exponential and stationary growth phase yeast cultures
C1_03320C_A	EHD3	2.01888	0.000725431	Predicted 3-hydroxyisobutyryl-CoA hydrolase; mitochondrially localized; Spider biofilm induced
C1_05140W_A	BRG1	1.90317	0.000738277	Transcription factor; recruits Hda1 to hypha-specific promoters; Tn mutation affects filamentation; Hap43-repressed; Spider and flow model biofilm induced; required for Spider biofilm formation; Bcr1-repressed in RPMI a/a biofilms
C1_06130C_A	HAC1	1.94161	0.000811913	bZIP transcription factor; role in unfolded protein response and control of morphology; transcript undergoes atypical splicing at C terminus under ER stress; induced during mating and by caspofungin; mRNA binds She3; Spider biofilm induced
C4_02620C_A	orf19.2737	2.18985	0.000903813	Carbohydrate kinase domain-containing protein; Spider biofilm induced
C3_07290W_A	orf19.6769	1.31291	0.000903813	Ortholog of S. cerevisiae : OCA5, C. glabrata CBS138 : CAGL0E03784g, C. dubliniensis CD36 : Cd36_87200, C. parapsilosis CDC317 : CPAR2_809020 and C. auris B8441 : B9J08_004771
C1_10000C_A	CPP1	1.49365	0.000947782	VH1 family MAPK phosphatase; regulates Cst20-Hst7-Cek1-Cph1 filamentation pathway; negatively regulates mating, represses yeast-hyphal switch; required for virulence in mice; yeast-enriched; induced by alpha pheromone in SpiderM medium;
CR_06750C_A	PUP2	1.91258	0.00101693	Alpha5 subunit of the 20S proteasome; macrophage/pseudohyphal-repressed; regulated by Gcn2p and Gcn4p; protein present in exponential and stationary growth phase yeast cultures
CR_00200W_A	PCK1	1.73714	0.00104663	Phosphoenolpyruvate carboxykinase; glucose, C-source, yeast-hypha, Hap43 regulated; fluconazole, phagocytosis, H2O2, oral candidasis, Spider/rat catheter/flow model biofilm induced; repressed in biofilm by Bcr1, Tec1, Ndt80, Rob1, Brg1
C3_06320W_A	ALS7	1.4758	0.00104663	ALS family protein; hypermutable contingency gene; growth-regulated, downregulated in biofilm; two variable repeat regions; expression in S. cerevisiae does not confer adhesiveness; ALS family includes adhesins, cell-surface glycoproteins
CR_00050W_A	INO2	1.78149	0.00108218	Transcriptional activator that forms a heterodimer with Ino4p; likely regulates genes involved in phosphatidylcholine and phosphatidylinositol biosynthesis, fatty acid beta-oxidation, and peroxisome biogenesis
C6_02930W_A	orf19.5569	1.77589	0.00109538	Ortholog(s) have role in establishment of mitotic sister chromatid cohesion, maintenance of rDNA, mitotic sister chromatid segregation and chromosome, telomeric region, nuclear envelope localization
C1_05470W_A	MTM1	2.0592	0.00119136	Ortholog(s) have pyridoxal phosphate binding activity, role in intracellular iron ion homeostasis, pyridoxal phosphate transport and mitochondrion localization
CR_08350W_A	orf19.6403	1.81235	0.0011969	Ortholog(s) have adenyl-nucleotide exchange factor activity and role in SRP-dependent cotranslational protein targeting to membrane, translocation
C4_01580C_A	snR73	2.39603	0.00119771	C/D box small nucleolar RNA (snoRNA)
C5_00980W_A	TRY3	1.97376	0.00121249	RING-finger transcription factor; regulator of yeast form adherence; required for yeast cell adherence to silicone substrate; Spider biofilm induced
C1_06780W_A	NPR1	1.7485	0.00125308	Predicted serine/threonine protein kinase, involved in regulation of ammonium transport; induced in core stress response; Hap43p-repressed gene
C3_05920W_A	MRR1	1.46677	0.00125308	Putative Zn(II)2Cys6 transcription factor; regulator of MDR1 transcription; gain-of-function mutations cause upregulation of MDR1 (a plasma membrane multidrug efflux pump) and multidrug resistance; Hap43-induced
C2_10290W_A	SLR1	1.66369	0.00126318	Protein similar to mammalian SR-like RNA splicing factor; involved in filamentous growth and virulence; gene has intron; Spider biofilm repressed
C6_04550C_A	orf19.2149	1.6716	0.00127843	Putative sulfate permease; S. cerevisiae ortholog YPR003C localizes to the endoplasmic reticulum; regulated by Sef1p-, Sfu1p-, and Hap43p
C4_01970W_A	orf19.4595	1.87237	0.00138916	Ortholog of C. dubliniensis CD36 : Cd36_41860, C. parapsilosis CDC317 : CPAR2_400440, C. auris B8441 : B9J08_002205 and Candida tenuis NRRL Y-1498 : CANTEDRAFT_103033
C1_04010C_A	orf19.4476	1.89373	0.00139004	Protein with an NADP-dependent oxidoreductase domain; regulated by Znc1p transcription factor; induced by ketoconazole, farnesol, and 1-dodecanol; rat catheter and Spider biofilm induced
CR_01440C_A	orf19.2529.1	1.2413	0.00143374	Protein of unknown function; Spider biofilm repressed
C5_04440C_A	SFC1	2.60447	0.00144856	Putative succinate-fumarate transporter; involved in repression of growth on sorbose; alkaline induced; rat catheter biofilm induced; Spider biofilm induced
C1_13250W_A	orf19.4952	2.01258	0.00150205	Protein of unknown function; flow model biofilm induced; Spider biofilm induced
C6_01430C_A	FRP6	1.7692	0.00151365	Putative ammonia transport protein; regulated by Nrg1 and Tup1; regulated by Ssn6; induced by human neutrophils
C2_10600W_A	orf19.5339	1.97785	0.00153431	Ortholog of S. cerevisiae Spg5; required for proteasome assembly during quiescence; transcript detected on high-resolution tiling arrays; Spider biofilm induced
C5_00180W_A	orf19.980	1.66725	0.00155732	Predicted inositol polyphosphate kinase, involved in autophagy, energy metabolism, virulence
CR_08200C_A	orf19.6382	1.62373	0.00160026	Putative MRP/CFTR-subfamily ABC transporter; member of multidrug resistance-associated protein (MRP) subfamily of ABC family; similar to S. cerevisiae Bpt1p
C2_03530W_A	orf19.867	1.77166	0.00161285	Ortholog(s) have superoxide-generating NAD(P)H oxidase activity, role in apoptotic process, regulation of actin cytoskeleton organization and perinuclear endoplasmic reticulum localization
C1_00410C_A	orf19.6066	2.12434	0.00166443	Hexadecenal dehydrogenase; involved in the conversion of sphingosine 1-phosphate breakdown product hexadecenal to hexadecenoic acid; Spider biofilm induced
C6_02010C_A	GPD2	2.22845	0.0016957	Surface protein similar to glycerol 3-P dehydrogenase; binds host Factor H, FHL-1, plasminogen; regulated by Ssn6, Nrg1, Efg1; induced by cell wall regeneration, macrophage/pseudohyphal growth, core stress response; Spider biofilm induced
C1_08030W_A	PFY1	1.4178	0.00173483	Profilin; functional homolog of S. cerevisiae Pfy1; hyphae, macrophage/pseudohyphal-induced; regulated by Nrg1, Tup1; gene lacks intron (unlike S. cerevisiae PFY1); complements growth of S. cerevisiae srv2 mutant; nonessential
CR_06550C_A	orf19.711	2.13459	0.00175011	Protein of unknown function; induced by nitric oxide; predicted ORF from Assembly 19; removed from Assembly 20; restored based on transcription data
C1_03120W_A	orf19.3004	1.57688	0.00181911	Ortholog of S. cerevisiae : YDR262W, C. glabrata CBS138 : CAGL0M08734g, C. dubliniensis CD36 : Cd36_02920, C. parapsilosis CDC317 : CPAR2_108490 and C. auris B8441 : B9J08_000615
C7_03980W_A	orf19.7183	1.63822	0.00185695	Ortholog(s) have EMC complex localization
C6_04350C_A	FLO8	1.55601	0.00189636	Transcription factor; required for hyphal formation and CO2 induced white-opaque switching; activates ERG6 and regulates hyphal gene expression; required for virulence in mice; binds Efg1p and Mss1p
C2_03620W_A	IFK2	1.52143	0.00190323	Putative thiol-specific monooxygenase; mutant is viable; flow model biofilm induced
C3_04530C_A	TEC1	1.65098	0.00191864	TEA/ATTS transcription factor; white cell pheromone response, hyphal gene regulation; required for Spider and RPMI biofilm formation; regulates BCR1; Cph2 regulated transcript; alkaline, rat catheter, Spider, flow model biofilm induced
C2_06680W_A	FRP3	1.76207	0.00206337	Putative ammonium transporter; upregulated in the presence of human neutrophils; fluconazole-downregulated; repressed by nitric oxide; Spider biofilm induced; rat catheter biofilm repressed
C7_00050C_A	RAD3	1.45239	0.00208452	Ortholog of S. cerevisiae Rad3; 5' to 3' DNA helicase, nucleotide excision repair and transcription, subunit of RNA polII initiation factor TFIIH and Nucleotide Excision Repair Factor 3 (NEF3)
C3_04540C_A	orf19.5910	1.4146	0.00209317	Putative histone acetyltransferase complex subunit; induced upon low-level peroxide stress; Spider biofilm induced
CR_08690C_A	ECI1	2.32419	0.00216783	Protein similar to S. cerevisiae Eci1p, which is involved in fatty acid oxidation; transposon mutation affects filamentous growth; expression is regulated upon white-opaque switching
C2_05330C_A	orf19.3563	2.27574	0.00229085	Ortholog of C. dubliniensis CD36 : Cd36_19810, C. parapsilosis CDC317 : CPAR2_206450, C. auris B8441 : B9J08_005014 and Candida tenuis NRRL Y-1498 : CANTEDRAFT_113905
C3_03050C_A	PGA18	1.58651	0.00231541	Putative GPI-anchored protein; regulated by Nrg1, Tup1; rat catheter biofilm repressed
C2_08980C_A	PGA55	1.54265	0.00236768	GPI-anchored adhesin-like protein; filament induced; regulated by Nrg1, Tup1; regulated upon hyphal formation; mRNA binds to She3 and is localized to yeast-form buds and hyphal tips; induced during chlamydospore formation
C5_05440C_A	orf19.4043	2.31639	0.00246265	Protein with a predicted pleckstrin homology domain; induced by alpha pheromone in SpiderM medium
C5_03490C_A	orf19.6658	1.63199	0.00251148	Stationary phase enriched protein; predicted ORF from Assembly 19; removed from Assembly 20; subsequently reinstated in Assembly 21 based on comparative genome analysis
C2_08300C_A	orf19.1353	2.59215	0.00254872	Protein of unknown function; repressed by yeast-hypha switch; Ras1-regulated; oral infection induced; mutants defective in damage to oral epithelium; flow model biofilm induced; Spider biofilm induced
C1_12610W_A	orf19.3755	1.74196	0.00256296	Ortholog(s) have structural constituent of ribosome activity and mitochondrial large ribosomal subunit localization
CR_08210C_A	ACO1	1.81734	0.00256689	Aconitase; induced in high iron; 2 upstream CCAAT motifs; amino acid starvation (3-AT), amphotericin B, phagocytosis, farnesol induced; Hap43, fluconazole-repressed; Gcn4-regulated; antigenic in infection; flow and Spider biofilm repressed
C2_01020W_A	HGT6	1.58087	0.00258042	Putative high-affinity MFS glucose transporter; 20 family members; induced in core stress response; fluconazole, oralpharyngeal candidasis induced; flow model biofilm induced; Spider biofilm induced
C5_00480C_A	SEC14	1.95308	0.00260701	Essential protein; functional homolog of S. cerevisiae Sec14p, a Golgi phosphatidylinositol/phosphatidylcholine transfer protein that regulates choline-phosphate cytidyltransferase and thereby affects secretion; biofilm-regulated
C3_05700W_A	CHS4	1.48451	0.00263507	Activator of Chs3p chitin synthase; required for wild-type wall chitin content, but not for hyphal growth; mutant resistant to Calcofluor white; prenylation and 2 transmembrane segments predicted; functional homolog of S. cerevisiae Chs4p
C3_04430W_A	RIP1	1.2778	0.00264964	Putative ubiquinol cytochrome c-reductase; induced by high iron; Hap43, nitric oxide, alkaline repressed; Spider biofilm repressed
C1_14000C_A	DOA4	1.33731	0.00265642	Ortholog of S. cerevisiae Doa4;, a ubiquitin hydrolase involved in recycling ubiquitin from proteasome-bound ubiquitinated intermediates; oxidative stress-induced via Cap1; mutants are viable
CR_07810W_A	YHB5	2.03103	0.00267631	Flavohemoglobin-related protein; not required for normal NO resistance; predicted globin/FAD-binding/NAD(P)-binding domains but lacks some conserved residues of flavohemoglobins; filament induced; rat catheter and Spider biofilm induced
CR_09950C_A	SIK1	1.9365	0.0027132	Putative U3 snoRNP protein; Hap43p-induced gene; physically interacts with TAP-tagged Nop1p
C1_02420C_A	GSC1	1.44607	0.00278108	Essential beta-1,3-glucan synthase subunit; gsc1 allele determines resistance/sensitivity to echinocandins; 16 predicted membrane-spanning regions; mRNA abundance declines after yeast-to-hypha transition; Spider biofilm induced
C4_06380W_A	SOU2	2.31132	0.00281935	Protein similar to Sou1; not required for utilization of L-sorbose; Spider biofilm induced
C3_00320W_A	RHR2	2.2562	0.00284097	Glycerol 3-phosphatase; roles in osmotic tolerance, glycerol accumulation in response to salt; Spider/flow model biofilm induced; regulated by macrophage, stress, yeast-hyphal switch, pheromone, Gcn4, Hog1, Nrg1, Tup1
C1_10460W_A	orf19.988	1.45508	0.00295621	Glycerophosphocholine acyltransferase; synthesizes phosphatidylcholine (PC); oral infection upregulated gene; null mutant shows reduced ability to damage oral epithelial cells and decreased resistance to drugs targeting lipid synthesis
C1_06850W_A	PCL7	1.468	0.00308452	Putative cyclin-like protein; possible Pho85 cyclin; hyphal repressed; induced by Mnl1 under weak acid stress
C3_02950C_A	orf19.792	1.75517	0.00316015	Putative protein serine/threonine kinase; involved in regulation of filamentous growth; null mutant shows decreased filamentous growth under all tested inducing conditions
C2_08330W_A	orf19.1350	1.35663	0.00316015	Protein with a thioredoxin domain; predicted role in cell redox homeostasis; rat catheter and Spider biofilm induced
C6_03790C_A	HGT10	2.74197	0.0032179	Glycerol permease involved in glycerol uptake; member of the major facilitator superfamily; induced by osmotic stress, at low glucose in rich media, during cell wall regeneration; 12 membrane spans; Hap43p-induced gene
C1_08310W_A	OPY2	1.55654	0.00323151	Predicted transmembrane protein; role in cell wall biogenesis; required for Cek1 phosphorylation; Spider biofilm induced
CR_08870W_A	PEX13	1.41394	0.00326451	Protein required for peroxisomal protein import mediated by PTS1 and PTS2 targeting sequences; transcript induced in an RHE model of oral candidiasis; Hap43-repressed gene
C1_01990W_A	HSP30	2.21069	0.00328961	Putative heat shock protein; fluconazole repressed; amphotericin B induced; Spider biofilm induced; rat catheter biofilm induced
CR_08710W_A	orf19.6448	1.3762	0.00335789	Protein of unknown function; Spider biofilm repressed
CR_10660W_A	CKA1	1.15179	0.00337471	Putative alpha subunit (catalytic subunit) of protein kinase CK2; Cka1p and Cka2p have a common target with respect to fluconazole resistance; synthetically lethal with CKA2; flucytosine induced
C1_14420W_A	DDI1	1.11034	0.00339759	Putative DNA damage inducible v-SNARE binding protein; macrophage/pseudohyphal-repressed
C4_00670W_A	TOK1	1.19095	0.00342615	Outwardly rectifying, noisily gated potassium channel; modulates sensitivity to human salivary histatin (Hst5); very similar to S. cerevisiae Tok1p; Bcr1-repressed in RPMI a/a biofilms
C7_02190W_A	snR8c	2.26457	0.00349277	H/ACA box small nucleolar RNA (snoRNA)
C1_01140C_A	orf19.3302	1.56141	0.00361776	Putative type-1 protein phosphatase targeting subunit; transcript repressed by yeast-hyphal switch; transcript induced by Mnl1p under weak acid stress; flow model biofilm induced
C1_05540C_A	orf19.411	1.28789	0.00379211	Protein similar to GTPase regulators; induced in low iron; transcript activated by Mnl1 under weak acid stress; Hap43-, Sfu1- and Sef1-regulated; flow model biofilm induced, Spider biofilm induced
C2_07220W_A	orf19.2278	1.32963	0.00389825	Putative 20S proteasome assembly protein; filament induced; induced by alpha pheromone in SpiderM medium
C3_00400C_A	orf19.5426	1.56982	0.00396434	Putative patatin-like phospholipase; macrophage-regulated gene; fungal-specific (no human or murine homolog)
CR_03730C_A	orf19.4372	1.54121	0.00404181	Predicted transmembrane transporter; rat catheter and Spider biofilm induced
C4_06610C_A	SDH12	1.55507	0.00422119	Succinate dehydrogenase; soluble protein in hyphae; macrophage-downregulated protein level; downregulated by Efg1p; repressed by nitric oxide; protein present in exponential and stationary growth phase yeast cultures; Hap43p-repressed gene
C4_06690C_A	orf19.3140.1	1.87016	0.00427918	Ortholog(s) have role in DNA damage response, proteasome assembly, ubiquitin-dependent protein catabolic process and cytoplasm, nucleus localization
C3_00810C_A	FOX2	2.20268	0.00436421	3-hydroxyacyl-CoA epimerase; fatty acid beta-oxidation; induced by phagocytosis; regulated by Mig1, by white-opaque switch, by DNA methylation; transcriptional activation by oleate requires Ctf1; rat catheter and Spider biofilm induced
C5_01490C_A	orf19.4144	1.47476	0.00436877	Predicted protein kinase; clade-associated gene expression
C7_04150W_A	orf19.7159	1.67838	0.00438788	Putative protein of unknown function; Hap43p-repressed gene; ortholog of S. cerevisiae YMR185W
C1_07170C_A	ZCF23	1.59501	0.00443541	Predicted Zn(II)2Cys6 transcription factor; ortholog of S. cerevisiae Gsm1; flow model biofilm induced
C5_04600C_A	GRR1	1.27775	0.00465596	F-box protein component of the SCF ubiquitin-ligase complex required for cell cycle progression; involved in negative control of pseudohyphal growth; regulates stability of Ume6p in response to CO2
C7_02430C_A	orf19.6465	1.57445	0.004665	Ortholog of C. dubliniensis CD36 : Cd36_83910, Candida tropicalis NEW ASSEMBLY : CTRG1_05087, Candida tropicalis MYA-3404 : CTRG_05087 and Candida albicans WO-1 : CAWG_00654
C2_00250W_A	STF2	1.52492	0.00467116	Protein involved in ATP biosynthesis; repressed in hyphae; repressed by Efg1, Hap43; transcript upregulated in clinical isolates from HIV+ patients with oral candidiasis; rat catheter, flow model and Spider biofilm induced
C6_03800C_A	orf19.5754	1.7865	0.0047115	Putative membrane protein with a predicted role in zinc ion homeostasis; Hap43-induced; fluconazole-induced; rat catheter and Spider biofilm induced
C2_07490W_A	HEM15	1.25978	0.00473344	Putative ferrochelatase involved in heme biosynthesis; transcript not regulated by iron levels and not affected by a yfh1 null mutation; Spider biofilm repressed
C3_02260C_A	orf19.1619	1.21986	0.00474296	Putative kinase subunit of RNA polymerase II carboxy-terminal domain kinase I; possibly an essential gene, disruptants not obtained by UAU1 method
C3_07670W_A	orf19.6720	1.78608	0.00494097	P-Loop domain-containing protein of unknown function; transposon mutation affects filamentous growth; Spider biofilm induced
C1_09400C_A	FTH1	1.20632	0.00495253	Putative iron permease involved in the production of prostaglandin E2; mutants show decreased metabolic activity in biofilms
CR_07240C_A	CLG1	1.91389	0.00504247	Putative cyclin-like protein; transcription is regulated upon yeast-hyphal switch
C7_02420C_A	orf19.6469	1.53919	0.00518767	Predicted ORF in retrotransposon Tca11 with similarity to the Gag-Pol region of retrotransposons, which encodes nucleocapsid-like protein, reverse transcriptase, protease, and integrase
C6_04520W_A	ILS1	1.50685	0.00518767	Putative isoleucyl-tRNA synthetase, the target of drugs including the cyclic beta-amino acid icofungipen/PLD-118/BAY-10-8888 and mupirocin; protein present in exponential and stationary growth phase yeast cultures
C3_00280C_A	ULP3	1.31862	0.00525062	SUMO deconjugation enzyme that removes the small ubiquitin-like modifier (SUMO) from proteins
C3_01420C_A	orf19.1709	2.59227	0.00526012	Sterol carrier domain protein; alkaline downregulated; colony morphology-related gene regulation by Ssn6; Spider biofilm induced
C4_00080C_A	orf19.376	1.80627	0.00532277	Protein of unknown function; Hap43-repressed; Spider biofilm induced
C6_00570C_A	NHX1	1.48419	0.00555683	Protein similar to S. cerevisiae Nhx1p, which is an Na+/H+ exchanger required for intracellular sequestration of Na+
CR_03280W_A	IFR2	1.42951	0.00564278	Zinc-binding dehydrogenase; induced by benomyl, ciclopirox olamine, alpha pheromone, Hap43; regulated by oxidative stress via Cap1, osmotic stress via Hog1; protein present in exponential and stationary phase; rat catheter biofilm repressed
C7_01910C_A	orf19.6530	1.9377	0.00569247	Similar to bacterial DnaJ; transcript upregulated in low iron; flow model biofilm induced; Spider biofilm induced
C2_10360C_A	HEM3	1.38212	0.00594925	Hydroxymethylbilane synthase; converts 4-porphobilinogen to hydroxymethylbilane in heme biosynthesis; induced in high iron, CO2; alkaline repressed; regulated by Sef1, Sfu1, and Hap43; rat catheter and Spider biofilm induced
CR_10480W_A	PGA1	1.97771	0.00596413	Putative GPI-anchored protein; induced during cell wall regeneration; required for normal adhesion to host cells and for adherence during Sabouraud biofilm formation; Spider biofilm induced
CR_07290W_A	FRE7	2.01542	0.00598097	Copper-regulated cupric reductase; repressed by ciclopirox olamine or 17-beta-estradiol; induced by alkaline conditions or interaction with macrophage; in some SC5314 isolates FRE30 and adjacent FRE7 form a single ORF
C6_01590W_A	orf19.3428	1.3062	0.00601545	Protein of unknown function; flow model biofilm induced
C1_04760C_A	SYG1	1.47904	0.00613702	Ortholog(s) have role in signal transduction and plasma membrane localization
C1_10740C_A	ASR1	1.99781	0.00638306	Heat shock protein; transcript regulated by cAMP, osmotic stress, ciclopirox olamine, ketoconazole; repressed by Cyr1, Ras1; colony morphology-related regulated by Ssn6; stationary phase enriched; Hap43-induced; Spider biofilm induced
CM_00140C	ATP9	7.08566	0.0065587	Subunit 9 of the F0 sector of mitochondrial F1F0 ATP synthase, which is a large, evolutionarily conserved enzyme complex required for ATP synthesis
C4_06890W_A	ARR3	1.95109	0.0066109	Ortholog of S. cerevisiae Arr3; arsenite transporter of the plasma membrane required for resistance to arsenic compounds; benomyl-induced; Gcn4-regulated; Hap43-repressed; mutant is viable; Spider biofilm induced
C1_14400C_A	MLH3	1.61374	0.00679853	Ortholog(s) have role in meiotic mismatch repair, mismatch repair, reciprocal meiotic recombination and MutLgamma complex, nucleus localization
C7_00770W_A	orf19.7042	1.83959	0.00687667	Protein of unknown function; induced by benomyl or in an azole-resistant strain overexpressing MDR1; induced by nitric oxide; Spider biofilm induced
CR_00630W_A	orf19.7468	1.53424	0.00692415	Transcriptional activator of genes involved in biotin metabolism; required for survival and proliferation in macrophages; expression upregulated during growth in the mouse cecum; Spider biofilm induced
C6_01060C_A	CAN2	2.29487	0.00695495	Basic amino acid permease; arginine metabolism; regulated by Nrg1/Tup1; caspofungin, flucytosine induced; colony morphology-related regulation by Ssn6; Hap43-repressed; rat catheter and Spider biofilm induced; promoter bound by Efg1
C2_01690W_A	orf19.1480	1.27567	0.00695495	Putative succinate dehydrogenase; enzyme of citric acid cycle; repressed by nitric oxide; Efg1, Hap43 repressed
C3_02630C_A	orf19.254	1.40048	0.00716884	Protein of unknown function; Hog1p-repressed; Spider biofilm induced
C3_05050W_A	TRY4	2.44757	0.00726823	C2H2 transcription factor; fluconazole-repressed; induced in ssr1 mutant; required for yeast cell adherence to silicone substrate; Spider biofilm induced
C3_04640W_A	ZCF31	1.38469	0.00727761	Zn(II)2Cys6 transcription factor of unknown function; mutant is sensitive to copper and SDS, and resistant to Calcofluor White; required for yeast cell adherence to silicone substrate
C4_06910W_A	orf19.3120	1.47097	0.00739449	PDR-subfamily ABC transporter (half-size); similar to WHITE subfamily proteins; repressed by fluphenazine treatment or in an azole-resistant strain that overexpresses CDR1 and CDR2; induced by nitric oxide; rat catheter biofilm induced
C7_03970C_A	orf19.7184	1.79527	0.00740722	Ortholog of C. dubliniensis CD36 : Cd36_73640, C. parapsilosis CDC317 : CPAR2_702340, C. auris B8441 : B9J08_000280 and Candida tenuis NRRL Y-1498 : CANTEDRAFT_112965
C5_02020C_A	orf19.3169	1.59733	0.00744919	Ortholog(s) have role in establishment of mitotic sister chromatid cohesion, protein import into nucleus
C2_05180W_A	WH11	1.51738	0.00745481	White-phase yeast transcript; expression in opaques increases virulence/switching; mutant switches as WT; Hap43, hypoxia, ketoconazol induced; required for RPMI biofilm; Bcr1-induced in RPMI a/a biofilm; rat catheter, Spider biofilm induced
C1_11290W_A	orf19.673	1.9692	0.00758111	Has domain(s) with predicted FMN binding, NADP binding, NADPH dehydrogenase activity, oxidoreductase activity
C2_00170C_A	orf19.2115	1.38849	0.00767895	Putative tRNA threonylcarbamoyladenosine dehydratase; involved in a conserved tRNA modification contributing to filamentation and virulence; null mutant is tolerant of Tor1 inhibitors but sensitive to translation inhibitor cycloheximide
C1_02180W_A	GAL7	2.07987	0.00768035	Putative galactose-1-phoshphate uridyl transferase; downregulated by hypoxia, upregulated by ketoconazole; macrophage/pseudohyphal-repressed
C2_05140W_A	orf19.3545	1.20118	0.00809243	Putative protein serine/threonine kinase, essential for mitotic exit and cytokinesis; localized to the spindle pole body
C6_02520W_A	ISA1	1.39153	0.00814797	Putative mitochondrial iron-sulfur protein; alkaline repressed; induced in high iron; regulated by Sef1, Sfu1, Hap43; Spider biofilm induced
C4_07140W_A	orf19.3089	1.21477	0.00840908	Predicted mitochondrial intermembrane space protein; predicted role in phospholipid metabolism; rat catheter and Spider biofilm induced
C2_04050C_A	DCK1	1.40005	0.00844747	Putative guanine nucleotide exchange factor; required for embedded filamentous growth; activates Rac1; has a DOCKER domain; similar to adjacent DCK2 and to S. cerevisiae Ylr422wp; regulated by Nrg1; Spider biofilm induced
CR_10290C_A	orf19.7604	1.46998	0.00857276	Ortholog(s) have guanyl-nucleotide exchange factor activity, role in early endosome to Golgi transport, intra-Golgi vesicle-mediated transport and TRAPPII protein complex, early endosome, trans-Golgi network localization
CR_07440W_A	ACE2	1.52695	0.00878927	Transcription factor; similar to S. cerevisiae Ace2 and Swi5; regulates morphogenesis, cell separation, adherence, virulence in a mice; mutant is hyperfilamentous; rat catheter and Spider biofilm induced
C4_03230C_A	orf19.2669	1.29986	0.00901192	ORF in retrotransposon Tca4; similar to Pol region of retrotransposons encoding reverse transcriptase, protease, integrase; downstream of RHD2, similar to the Gag region encoding nucleocapsid-like protein; rat catheter biofilm induced
C2_01450C_A	orf19.1449	2.54503	0.00916551	Protein of unknown function; induced in azole-resistant strain that overexpresses MDR1; protein present in exponential and stationary growth phase yeast cultures; Spider biofilm induced
C2_00150W_A	LEU5	1.40949	0.00933142	Putative mitochondrial carrier protein; Hap43-repressed; rat catheter biofilm induced
C1_13880C_A	orf19.5026	1.48235	0.00934689	C2H2 transcription factor; Spider biofilm induced; dominant-negative mutants showing hyper-invasive growth identified in clinical isolates
C3_01820W_A	orf19.1664	1.63362	0.00936174	Protein of unknown function; expression downregulated in an ssr1 null mutant
C6_00160W_A	PGA48	1.5893	0.00936174	Putative GPI-anchored adhesin-like protein; similar to S. cerevisiae Spi1p, which is induced at stationary phase; transcript induced in high iron; flow model biofilm induced; Spider biofilm repressed
C1_09240C_A	orf19.4783	1.9575	0.00953827	Protein of unknown function; induced during chlamydospore formation in both C. albicans and C. dubliniensis
CR_08990C_A	orf19.7296	1.81859	0.00978218	Plasma membrane protein implicated in stress response; similar to stomatin mechanoreception proteins; overexpression induces apoptotic-like cell death; absent from hyphal cells; induced by Rgt1; rat catheter and Spider biofilm induced

## Sheet: OA_vs_glu_DOWN
Table S2. List of differentially expressed genes (OA vs. glucose)
Systematic name	Standard name	Log2(OA/glu)	adjusted P value	Annotation
C3_01540W_A	orf19.1691	-8.26963	1.95977e-36	Plasma-membrane-localized protein; filament induced; Hog1, ketoconazole, fluconazole and hypoxia-induced; regulated by Nrg1, Tup1, Upc2; induced by prostaglandins; flow model biofilm induced; rat catheter and Spider biofilm repressed
CR_06860C_A	ARO10	-5.29197	2.66116e-29	Aromatic decarboxylase; Ehrlich fusel oil pathway of aromatic alcohol biosynthesis; alkaline repressed; protein abundance affected by URA3 expression in CAI-4 strain; Spider biofilm induced
C4_00450C_A	PGA10	-4.3521	1.72591e-26	GPI anchored membrane protein; utilization of hemin and hemoglobin for Fe in host; Rim101 at ph8/hypoxia/ketoconazole/ciclopirox/hypha-induced; required for RPMI biofilm formation, Bcr1-induced in a/a biofilm; rat catheter biofilm repressed
C1_10550C_A	GCA2	-3.15347	1.97416e-24	Predicted extracellular glucoamylase; induced by ketoconazole; possibly essential, disruptants not obtained by UAU1 method; promotes biofilm matrix formation; Spider biofilm induced; Bcr1-induced in RPMI a/a biofilms
C5_04030W_A	orf19.1287	-4.57718	2.67265e-23	Protein of unknown function; flow model biofilm induced; Spider biofilm induced
C5_03950W_A	orf19.3216	-4.0387	1.21869e-21	Similar to Rab GTPase activators; Hap43p-induced gene
C6_00470C_A	FET99	-5.92851	6.68414e-20	Multicopper oxidase family protein; similar to S. cerevisiae Fet3; does not complement S. cerevisiae fet3 mutant growth under low-iron; iron-repressed; regulated by Tup1, Rim101; flow model biofilm induced; Spider biofilm repressed
C2_01270W_A	CHA1	-5.1715	1.16464e-19	Similar to catabolic ser/thr dehydratases; repressed by Rim101; induced in low iron; regulated on white-opaque switch; filament induced; Tn mutation affects filamentation; flow model biofilm induced; Spider biofilm repressed
C4_00990W_A	orf19.4690	-12.019	8.44947e-19	Putative metal ion transporter of the Nramp family; null mutant shows increased intracellular levels of manganese; induced by nitric oxide independent of Yhb1; flow model biofilm induced; rat catheter biofilm repressed
C1_06870C_A	orf19.6222.1	-11.4411	4.72405e-17	Ortholog of C. parapsilosis CDC317 : CPAR2_208910, Candida tenuis NRRL Y-1498 : CANTEDRAFT_114047, Debaryomyces hansenii CBS767 : DEHA2D14388g and Pichia stipitis Pignal : PICST_37629
C4_02100C_A	orf19.4581	-4.16179	7.43039e-17	Catalytic subunit of glycosylphosphatidylinositol-alpha 1,4 mannosyltransferase I, involved in GPI anchor biosynthesis; regulated by Tsa1p, Tsa1Bp under H2O2 stress conditions
C1_11480W_A	PHO84	-3.75593	6.71544e-16	Primary high-affinity phosphate transporter; transcript regulated by white-opaque switch; Hog1, ciclopirox olamine or alkaline induced; caspofungin, stress repressed; required for normal TORC1 function
C4_03940C_A	PYC2	-4.16548	1.28983e-15	Putative pyruvate carboxylase; binds biotin cofactor; repressed by Ssk1 response regulator, by benomyl treatment, or in an azole-resistant strain overexpressing MDR1; stationary phase enriched protein; flow model biofilm repressed
C6_02330W_A	orf19.3475	-3.73978	1.64205e-15	Described as a Gag-related protein; hyphal induced; downregulation correlates with clinical development of fluconazole resistance; repressed by nitric oxide, 17-beta-estradiol, ethynyl estradiol
C2_04510W_A	RIM2	-4.06766	1.64205e-15	Putative mitochondrial carrier protein; induced by alpha pheromone in SpiderM medium; Spider biofilm induced
C1_01930W_A	orf19.4530.1	-4.59811	2.42071e-15	Protein of unknown function; regulated by Nrg1, Tup1; Spider and flow model biofilm induced
C4_03960W_A	orf19.787.1	-3.98421	3.08768e-15	Protein of unknown function; ORF added to Assembly 21 based on comparative genome analysis; protein detected by mass spec in stationary phase cultures
C4_04320W_A	FRE10	-3.1496	3.36728e-15	Major cell-surface ferric reductase under low-iron conditions; 7 transmembrane regions and a secretion signal predicted; Tup1, Rim101, Ssn6, Hog1, caspofungin repressed; ciclopirox olamine induced; rat catheter biofilm induced
C2_03700W_A	orf19.850	-10.5321	1.12354e-14	Ortholog(s) have protein-N-terminal asparagine amidohydrolase activity, protein-N-terminal glutamine amidohydrolase activity and role in N-terminal protein amino acid modification, protein catabolic process
C1_09520C_A	orf19.4816	-4.40739	2.28427e-14	Protein of unknown function; induced by nitric oxide
C1_09720W_A	URA1	-2.98605	4.22753e-14	Dihydroorotate dehydrogenase; de novo pyrimidine biosynthesis; regulated by yeast-hypha switch, Nrg1/Mig1/Tup1; flow model biofilm induced; rat catheter and Spider biofilm repressed
C6_04420W_A	orf19.2125	-3.41339	4.24702e-14	Protein of unknown function; GlcNAc-induced protein; Spider biofilm induced; rat catheter biofilm repressed
C3_03440C_A	orf19.341	-6.35526	6.68869e-14	Putative spermidine export pump; fungal-specific (no human or murine homolog)
C1_04260W_A	HHT21	-4.1827	7.63924e-14	Putative histone H3; amphotericin B repressed; regulated by Efg1, farnesol; Hap43-induced; rat catheter and Spider biofilm repressed
C4_02410C_A	AHP1	-5.23082	9.02105e-14	Alkyl hydroperoxide reductase; immunogenic; fluconazole-induced; amphotericin B, caspofungin, alkaline repressed; core stress response induced; Ssk1/Nrg1/Tup1/Ssn6/Hog1 regulated; flow model biofilm induced; rat catheter biofilm repressed
CR_07150W_A	GLK1	-3.00456	1.43032e-13	Putative glucokinase; transcript regulated upon yeast-hyphal switch; Efg1 regulated; fluconazole-induced; induced in core stress response; colony morphology-related gene regulation by Ssn6; GlcNAc-induced protein
C3_02390W_A	orf19.1606	-7.39792	1.49544e-13	Protein of unknown function; Plc1-regulated
C1_05940W_A	PHO87	-4.18348	2.72713e-13	Low-affinity phosphate transporter specialized for uptake in acidic condition; transcript repressed by Rim101 at pH 8; regulated by white-opaque switch; caspofungin repressed; virulence-group-correlated expression; biofilm induced
C2_08590W_A	YWP1	-3.39985	5.99614e-13	Secreted yeast-cell wall protein; controls exposure of cell wall beta-glucan to host immune system; involved in adhesion and biofilm formation; growth phase, phosphate, Ssk1/Ssn6/Efg1/Efh1/Hap43 regulated
CR_09580C_A	orf19.6604	-4.13336	8.76339e-13	Ortholog of S. cerevisiae Pba1 that is involved in 20S proteasome assembly; upregulated in a cyr1 null mutant; contains a 5' UTR intron
CR_06810W_A	HHT2	-4.33589	1.24044e-12	Putative histone H3; farnesol regulated; Hap43-induced; rat catheter and Spider biofilm repressed
C1_10780C_A	HNT1	-3.42195	1.8543e-12	Histidine triad nucleotide-binding protein; protein level decreases in stationary phase cultures
C3_01280W_A	orf19.1723	-6.2549	2.20661e-12	Ortholog(s) have role in response to purine-containing compound
C2_05460W_A	CDC19	-2.8431	2.71361e-12	Pyruvate kinase at yeast cell surface; Gcn4/Hog1/GlcNAc regulated; Hap43/polystyrene adherence induced; repressed by phagocytosis/farnesol; hyphal growth role; stationary phase enriched; flow model biofilm induced; Spider biofilm repressed
C2_03160C_A	RNR1	-3.32616	3.13387e-12	Ribonucleotide reductase large subunit; induced in low iron; transposon mutation affects filamentous growth; farnesol upregulated in biofilm; regulated by cell cycle, tyrosol, cell density; regulated by Sef1, Sfu1, and Hap43
CR_07140C_A	orf19.11	-3.75701	3.50072e-12	Protein of unknown function; transcript regulated by Mig1 and Tup1; rat catheter biofilm induced
CR_07500W_A	orf19.2620	-4.19881	3.87033e-12	Ortholog of C. dubliniensis CD36 : Cd36_33120 and Candida albicans WO-1 : CAWG_02046
CR_07490C_A	GLK4	-2.89568	4.25285e-12	Putative glucokinase; decreased expression in hyphae compared to yeast-form cells
C7_00930W_A	GPH1	-3.2771	4.5065e-12	Putative glycogen phosphorylase; role in glycogen metabolism; regulated by Ssk1, Mig1, Tup1, Hap43; fluconazole-induced; localizes to cell surface of hyphae, not yeast; stationary phase enriched protein; Spider biofilm induced
C2_01730W_A	orf19.1484	-10.2042	4.80518e-12	Ortholog of S, cerevisiae Spc24; a component of the conserved kinetochore-associated Ndc80 complex involved in chromosome segregation, spindle checkpoint activity and kinetochore clustering; Hap43-induced gene
C1_03190C_A	ECM33	-2.31066	8.43165e-12	GPI-anchored cell wall protein; mutants show cell-wall defects and reduced adhesion, host cell damage, and endocytosis; mutant infection is immunoprotective in murine model; fluconazole-induced; caspofungin repressed
C6_03260W_A	orf19.5614	-3.51224	1.16754e-11	Putative ribonuclease H1; possibly an essential gene, disruptants not obtained by UAU1 method; flow model biofilm induced; Spider biofilm induced
C1_10290W_A	GCA1	-2.97351	1.40132e-11	Extracellular/plasma membrane-associated glucoamylase; expressed in rat oral infection; regulated by carbohydrates, pH, galactose; promotes biofilm matrix formation; flow model biofilm induced; Bcr1 repressed in RPMI a/a biofilms
C3_00760W_A	ERG4	-2.73687	1.40132e-11	Protein similar to sterol C-24 reductase; shows Mob2p-dependent hyphal regulation; fluconazole-induced; caspofungin repressed; rat catheter biofilm repressed
C1_03780C_A	HMG1	-3.62952	1.71947e-11	HMG-CoA reductase; enzyme of sterol pathway; inhibited by lovastatin; gene not transcriptionally regulated in response to lovastatin and fluconazole
C6_03320W_A	orf19.5620	-2.90696	3.64894e-11	Stationary phase enriched protein; Gcn4-regulated; induced by amino acid starvation (3-AT), benomyl or in azole-resistant strain that overexpresses MDR1; flow model biofilm induced; rat catheter biofilm repressed; overlaps orf19.5621
C1_04650W_A	DUR3	-6.46804	8.08897e-11	High affinity spermidine transporter; expression is induced by urea; fungal-specific (no human or murine homolog); not required for virulence in a mouse intravenous model
C1_12230W_A	SNT1	-2.69726	1.50396e-10	Ortholog of S. cerevisiae Snt1; an NAD-independent histone deacetylase; heterozygous transposon mutation affects filamentous growth; null mutants are viable
C6_03160C_A	BMT6	-3.83702	1.63008e-10	Beta-mannosyltransferase; beta-1,2-mannosylation of phospholipomannan; member of a 9-member family including Bmt1, Bmt2, Bmt3, and Bmt4 with roles in mannosylation of cell wall phosphopeptidomannan; flow model biofilm induced
CR_02820W_A	PGM2	-3.1853	2.07858e-10	Ortholog of S. cerevisiae Pgm2; induced in planktonic culture; Tye7p-regulated; flow model biofilm induced; rat catheter biofilm repressed
C1_06610C_A	HAK1	-3.90325	2.34836e-10	Putative potassium transporter; similar to Schwanniomyces occidentalis Hak1p; amphotericin B induced; induced upon phagocytosis by macrophage; Hap43-repressed; rat catheter biofilm repressed
C1_04320W_A	GPM2	-2.41649	4.77783e-10	Putative phosphoglycerate mutase; repressed in hyphae; macrophage/pseudohyphal-repressed; induced by high levels of peroxide stress, farnesol; flow model biofilm induced; rat catheter and Spider biofilm repressed
C5_03870C_A	orf19.1107	-3.05824	4.82877e-10	Protein of unknown function; Spider biofilm induced
C1_13470W_A	KNS1	-3.12149	5.04345e-10	Protein kinase involved in negative regulation of PolIII transcription; effector kinase of the TOR signaling pathway, phosphorylates Rpc53p to regulate ribosome and tRNA biosynthesis; Spider and flow model biofilm induced
CR_00910W_A	orf19.3264.1	-3.23727	6.14923e-10	Protein of unknown function; Spider biofilm repressed
C1_05440C_A	orf19.419	-3.49081	1.02445e-09	Protein of unknown function; flow model biofilm induced; Spider biofilm induced
C1_06520C_A	BPH1	-2.72228	1.72705e-09	Ortholog of S. cerevisiae Bph1; a putative ortholog of human Chediak-Higashi syndrome protein and murine beige gene implicated in disease syndromes involving defective lysosomal trafficking; mutant is viable
C4_01000C_A	PGA57	-3.79063	1.8665e-09	Putative GPI-anchored protein; Hap43p-induced gene
CR_06150C_A	ADE13	-3.25602	1.99016e-09	Adenylosuccinate lyase; enzyme of adenine biosynthesis; soluble protein in hyphae; not induced during GCN response, in contrast to the S. cerevisiae ortholog; repressed by nitric oxide
C5_02650C_A	IFH1	-2.02152	2.84061e-09	Transcription factor; forms a heterodimer with Fhl11 that is tethered to promoters by Tbf1; positively regulates rRNA and ribosomal protein gene transcription; Spider biofilm induced
C3_01940C_A	orf19.1654	-3.82547	3.36746e-09	Predicted membrane protein; induced by prostaglandins
C3_02300W_A	FGR23	-4.58669	4.05761e-09	Protein of unknown function; repressed by a1/alpha2 in white-phase cells, a-specific, alpha factor-induced; Hap43-repressed; flow model biofilm induced; Tn mutation affects filamentous growth;
C7_00270W_A	orf19.7095	-2.51244	4.23927e-09	Ortholog(s) have fluoride transmembrane transporter activity, role in cellular detoxification of fluoride, fluoride export across plasma membrane, fluoride transmembrane transport and plasma membrane localization
C2_09220W_A	DDR48	-3.4781	5.76985e-09	Immunogenic stress-associated protein; filamentation regulated; induced by benomyl/caspofungin/ketoconazole or in azole-resistant strain; Hog1, farnesol, alkaline repressed; stationary phase enriched; Spider, flow model biofilm induced
C1_10400C_A	FGR41	-4.25933	6.11189e-09	Putative GPI-anchored adhesin-like protein involved in regulation of covering (masking) cell wall glucan; transposon mutation affects filamentous growth; Spider biofilm repressed
C2_08260W_A	orf19.2220	-5.32259	6.74837e-09	Protein of unknown function; Hap43-repressed gene; by Rgt1; repressed in Spider biofilms by Bcr1, Tec1, Brg1, Rob1 and induced by Efg1, Ndt80; Spider biofilm induced
C3_00820W_A	SCT1	-2.56162	7.74311e-09	Putative glycerol-3-phosphate O-acyltransferase; fungal-specific (no human or murine homolog)
CR_10840C_A	XYL2	-2.14092	9.42396e-09	D-xylulose reductase; immunogenic in mice; soluble protein in hyphae; induced by caspofungin, fluconazole, Hog1 and during cell wall regeneration; Mnl1-induced in weak acid stress; stationary phase enriched; flow model biofilm induced
C1_00180W_A	RPL16A	-2.9352	9.7246e-09	Ribosomal protein; transposon mutation affects filamentous growth; repressed upon phagocytosis by murine macrophages; Hap43-induced; Spider biofilm repressed
C2_10690W_A	TPS3	-2.27636	9.93174e-09	Predicted trehalose-phosphate synthase regulatory subunit; regulated by Efg1; regulated by Tsa1, Tsa1B under H2O2 stress conditions; flow model biofilm induced (reports differ)
C1_02590C_A	SNZ1	-2.93324	1.02306e-08	Stationary phase protein; vitamin B synthesis; induced byyeast-hypha switch, 3-AT or in azole-resistant strain overexpressing MDR1; soluble in hyphae; regulated by Gcn4, macrophage; Spider biofilm induced; rat catheter biofilm repressed
C1_00400W_A	SVF1	-2.29482	1.12708e-08	Putative survival factor; stationary phase enriched protein; fluconazole-induced; regulated by Gcn4p; repressed in response to amino acid starvation (3-AT treatment); fungal-specific (no human or murine homolog)
C3_02310W_A	MEP1	-3.08032	1.25578e-08	Ammonium permease; Mep1 more efficient permease than Mep2, Mep2 has additional regulatory role; 11 predicted transmembrane regions; low mRNA abundance; hyphal downregulated; flow model biofilm induced
C1_04110W_A	orf19.1043	-3.28011	1.29363e-08	Ortholog(s) have lysophosphatidic acid acyltransferase activity, role in intracellular triglyceride homeostasis, lipid droplet organization and endoplasmic reticulum, lipid droplet localization
C2_08610W_A	ERG9	-3.94525	1.40653e-08	Putative farnesyl-diphosphate farnesyl transferase (squalene synthase); sterol biosynthesis pathway; likely essential for growth; regulated by fluconazole, lovastatin; amphotericin B, caspofungin repressed; Spider biofilm repressed
C3_01490W_A	RPS7A	-3.02297	1.40885e-08	Ribosomal protein S7; genes encoding cytoplasmic ribosomal subunits, translation factors, and tRNA synthetases are downregulated upon phagocytosis by murine macrophage; Spider biofilm repressed
C1_14130W_A	FTR1	-2.05078	1.979e-08	High-affinity iron permease; required for mouse virulence, low-iron growth; iron, amphotericin B, caspofungin, ciclopirox, Hog1p, Sef1p, Sfu1p, and Hap43p regulated; complements S. cerevisiae ftr1 iron transport; Hap43p-repressed
C2_03810C_A	RPL21A	-3.00156	2.3094e-08	Putative ribosomal protein; repressed upon phagocytosis by murine macrophage; Spider biofilm repressed
C4_03720C_A	orf19.1306	-2.8416	2.38323e-08	Ortholog of C. dubliniensis CD36 : Cd36_43460, C. parapsilosis CDC317 : CPAR2_403660, C. auris B8441 : B9J08_002419 and Candida tenuis NRRL Y-1498 : CANTEDRAFT_114294
CR_02060W_A	orf19.2607	-2.80783	2.64766e-08	Protein of unknown function; Spider biofilm induced
C5_03960W_A	orf19.3215	-2.32034	3.62794e-08	Putative plasma membrane protein; in S. cerevisiae it is localized to the cell bud and mating projection membrane; repressed by alpha pheromone in SpiderM medium
C3_05240C_A	RPL8B	-3.45234	4.43063e-08	Predicted ribosomal protein; regulated upon yeast-hypha switch; repressed upon phagocytosis by murine macrophage; Spider biofilm repressed
CR_03360W_A	orf19.2386	-2.7448	6.02275e-08	Ortholog(s) have role in endonucleolytic cleavage in 5'-ETS of tricistronic rRNA transcript (SSU-rRNA, 5.8S rRNA and LSU-rRNA), more
C5_00660C_A	ERG11	-2.33102	6.4651e-08	Lanosterol 14-alpha-demethylase; cytochrome P450 family; role in ergosterol biosynthesis; target of azole antifungals; may contribute to drug resistance; azole or flow model biofilm induced; drug treated biofilm induced; hypoxia regulated
C6_03340C_A	GLC3	-2.69602	8.05037e-08	Putative 1,4-glucan branching enzyme; fluconazole-induced; colony morphology-related gene regulation by Ssn6; stationary phase enriched protein
C1_03020C_A	RPL13	-2.76681	8.82086e-08	Putative ribosomal subunit; antigenic during murine infection; downregulated upon phagocytosis by murine macrophage; Spider biofilm repressed
C3_04670C_A	RPS15	-2.61027	9.01753e-08	Putative ribosomal protein; macrophage/pseudohyphal-induced after 16 h; repressed upon phagocytosis by murine macrophage; Spider biofilm repressed
C4_05460C_A	OFD1	-2.19303	9.10457e-08	Putative prolyl hydroxylase family member; regulates Ume6p stability in response to oxygen; inhibited by hypoxia; repressed by prostaglandins; Spider biofilm induced
CR_10060W_A	orf19.7581	-1.99676	9.47883e-08	Protein with a predicted role in assembly of U2 snRNP into the spliceosome; Spider biofilm induced
C6_02240C_A	RPL10A	-2.51388	1.68646e-07	Predicted ribosomal protein; downregulated upon phagocytosis by murine macrophages; Hap43-induced; Spider biofilm repressed
CR_00750C_A	orf19.3281	-2.51495	1.68646e-07	Ortholog(s) have histone H3K36 demethylase activity, methylated histone binding activity and role in positive regulation of transcription elongation by RNA polymerase II
C2_00750W_A	orf19.2049	-4.79376	1.82526e-07	Plasma membrane-associated protein; heterozygous null mutant displays sensitivity to virgineone; Spider biofilm induced
C2_00940W_A	orf19.2030	-1.90195	2.5925e-07	Plasma membrane-associated protein; induced in cyr1 or ras1 mutant; induced by hypoxia, ketoconazole and during growth in the mouse cecum; induced in oralpharyngeal candidasis; Spider biofilm induced
C6_03750C_A	SBA1	-2.04454	4.60406e-07	Similar to co-chaperones; induced in high iron; farnesol-, heavy metal (cadmium) stress-induced; protein level decreases in stationary phase cultures; Hap43-repressed
C7_02840C_A	ERG5	-1.85558	5.08184e-07	Putative C-22 sterol desaturase; fungal C-22 sterol desaturases are cytochrome P450 enzymes of ergosterol biosynthesis, catalyze formation of the C-22(23) double bond in the sterol side chain; transposon mutation affects filamentous growth
CR_04730W_A	orf19.6318	-2.7468	5.28384e-07	Has domain(s) with predicted membrane localization
C2_02930C_A	orf19.5812	-3.52877	6.31841e-07	Ortholog of S. cerevisiae Ett1, a nuclear protein that inhibits replication of Brome mosaic virus; early-stage flow model biofilm induced
C3_05710W_A	RCT1	-2.92026	6.5447e-07	Fluconazole-induced protein; Ras1, Cyr1 repressed and Efg1 induced; regulated by Nrg1, Tup1, Tbf1, Ssn6; induced in oralpharyngeal candidasis; rat catheter biofilm repressed
C2_05550W_A	orf19.6867	-1.96868	6.96302e-07	Protein involved in resistance to caspofungin and anidulafungin; has a predicted cytochrome b5-like heme/steroid binding domain; repressed by alpha pheromone in SpiderM medium
C1_08500C_A	ENO1	-2.15843	6.98376e-07	Enolase, involved in glycolysis and gluconeogenesis; also has transglutaminase activity involved in assembly of cell wall polysaccharides; major cell-surface antigen; binds host plasmin/plasminogen; immunoprotective; may be essential
C2_01630W_A	orf19.1473	-2.72463	7.28535e-07	2-hydroxyacid dehydrogenase domain-containing protein; Hap43-repressed gene; induced by alpha pheromone in SpiderM medium
C2_10530C_A	KIN3	-1.93647	7.57097e-07	Protein similar to S. cerevisiae Kin3p; induced under Cdc5p depletion; shows Mob2p-dependent hyphal regulation; mutants are hypersensitive to caspofungin
CR_08360C_A	RPP2A	-2.70233	8.11584e-07	Acidic ribosomal protein; likely role in translation elongation regulation; interacts with Rpp1B; 1 of 4 similar ribosomal proteins (Rpp1A, Rpp1B, Rpp2A, Rpp2B); CUG start codon; upstream uORFs; Tbf1-induced; Spider biofilm repressed
C2_08040C_A	RPS10	-2.68159	8.59272e-07	Ribosomal protein S10; downregulated in the presence of human whole blood or PMNs; Spider biofilm repressed
CR_01620C_A	MET6	-2.72294	8.66924e-07	Essential 5-methyltetrahydropteroyltriglutamate-homocysteine methyltransferase (cobalamin-independent methionine synthase); antigenic in murine/human systemic infection; heat shock, estrogen, GCN-induced; Spider biofilm repressed
C4_05560C_A	ARO9	-2.47963	8.86704e-07	Aromatic transaminase; Ehrlich fusel oil pathway of aromatic alcohol biosynthesis; Rim101-dependent pH-regulation (alkaline induced); Hap43-induced gene
C5_04300C_A	orf19.3915	-1.88232	1.02602e-06	Putative metallodipeptidase; protein present in exponential and stationary growth phase yeast; Hog1-induced; Hap43-repressed; sumoylation target; Spider biofilm repressed
C4_00120W_A	PGA7	-2.95284	1.41929e-06	GPI-linked hyphal surface antigen; induced by ciclopirox olamine, ketoconazole, Rim101 at pH 8; Hap43, fluconazole; flow model biofilm induced; Spider biofilm induced; required for RPMI biofilm; Bcr1-induced in a/a biofilm
C4_03000C_A	orf19.2691	-2.74927	1.45297e-06	Planktonic growth-induced gene
C1_11200W_A	orf19.2296	-2.46505	1.48701e-06	Predicted mucin-like protein; ketoconazole-induced; fluconazole-repressed; induced in cyr1 mutant; colony morphology-related gene regulation by Ssn6; flow model biofilm induced; Spider biofilm induced
C2_07290W_A	orf19.2286	-2.95324	1.82175e-06	Putative deoxyhypusine hydroxylase; ketoconazole-induced; protein level decreases in stationary phase cultures; required for biofilm formation; Spider biofilm repressed
CR_02030C_A	orf19.2604	-4.23835	2.03803e-06	S. pombe ortholog SPAC2C4.06c is a predicted tRNA (cytosine-5-)-methyltransferase; Spider biofilm induced
C2_00210W_A	RPL38	-2.34601	2.0673e-06	60S ribosomal ribosomal protein subunit; genes encoding cytoplasmic ribosomal subunits, translation factors, tRNA synthetases are downregulated upon phagocytosis by murine macrophage
C6_01650C_A	FMP27	-2.65504	2.08156e-06	Putative mitochondrial protein; mRNA binds She3
CR_09600C_A	YKE2	-2.63979	2.41719e-06	Possible heterohexameric Gim/prefoldin protein complex subunit; role in folding alpha-tubulin, beta-tubulin, and actin; transcript induced by yeast-to-hypha switch; regulated by Nrg1, Tup1; Spider and flow model biofilm induced
C4_04050C_A	RHD3	-2.9074	2.54402e-06	GPI-anchored yeast-associated cell wall protein; induced in high iron; clade-associated gene expression; not essential for cell wall integrity; fluconazole-repressed; flow model and Spider biofilm repressed
C1_13690C_A	orf19.5006.1	-1.64001	2.55111e-06	Ortholog(s) have SNAP receptor activity and role in Golgi to plasma membrane transport, ascospore-type prospore membrane formation, endocytosis, exocytosis, vesicle fusion
C3_07580W_A	orf19.6731.1	-3.12883	3.27642e-06	Ortholog of C. dubliniensis CD36 : Cd36_87460, C. parapsilosis CDC317 : CPAR2_808260, C. auris B8441 : B9J08_001750 and Debaryomyces hansenii CBS767 : DEHA2F07084g
CR_09440C_A	orf19.7341	-2.3988	3.35736e-06	Protein of unknown function; flow model biofilm induced; ketoconazole-repressed
C2_01610C_A	RPS26A	-2.53122	3.61788e-06	Ribosomal protein; regulated by Nrg1, Tup1; repressed upon phagocytosis by murine macrophage; alternatively spliced intron in 5'-UTR; Spider biofilm repressed
C5_03390C_A	FUR1	-2.01586	3.61907e-06	Uracil phosphoribosyltransferase; predicted tetrameric enzyme of pyrimidine salvage; mutations associated with flucytosine resistance in clade I clinical isolates; flucytosine, macrophage-induced protein; levels decrease in stationary phase
CR_02960W_A	orf19.2853	-4.11389	3.67762e-06	Protein of unknown function; rat catheter biofilm induced
CR_02070C_A	ADH5	-2.4146	3.99959e-06	Putative alcohol dehydrogenase; regulated by white-opaque switch; fluconazole-induced; antigenic in murine infection; regulated by Nrg1, Tup1; Hap43, macrophage repressed, flow model biofilm induced; Spider biofilm induced
CR_06800C_A	HHF22	-2.27434	4.22961e-06	Putative histone H4; regulated by Efg1; flucytosine, fluconazole-induced; amphotericin B, caspofungin repressed; colony morphology-related gene regulation by Ssn6; Hap43-induced; rat catheter and Spider biofilm repressed
C1_01360C_A	orf19.3325	-2.4258	4.36413e-06	Putative glycogen synthesis initiator; regulated by Efg1 and Efh1; Hog1-repressed; colony morphology-related gene regulation by Ssn6; induced by prostaglandins; flow model biofilm induced
CR_04960C_A	CRG1	-2.82016	4.68503e-06	Methyltransferase involved in sphingolipid homeostasis, methylates a drug cantharidin; decreased expression in hyphae compared to yeast; expression regulated during planktonic growth; flow model biofilm induced; Hap43-repressed gene
C4_01410W_A	BEM1	-2.3496	5.49159e-06	Protein required for wild-type budding, hyphal growth, and virulence in a mouse systemic infection; suppresses pseudohyphal and filamentous growth defects of various S. cerevisiae mutants and heat sensitivity of S. cerevisiae cdc24-4 mutant
C3_07150C_A	RPS12	-2.63542	5.49207e-06	Acidic ribosomal protein S12; regulated by Gcn4, activated by Tbf1; repressed by amino acid starvation (3-AT); protein abundance is affected by URA3 expression in CAI-4 strain background; sumoylation target; Spider biofilm repressed
C2_01660C_A	orf19.1477	-2.1059	6.1897e-06	Protein of unknown function; possible ER protein; Hap43p-repressed; Spider biofilm induced
C3_07570C_A	orf19.6732	-4.19753	6.63221e-06	Ortholog(s) have thiamine phosphate phosphatase activity and role in phosphate ion transport
CR_02910W_A	orf19.2848	-3.07658	7.25029e-06	Predicted regulatory subunit of the Atg1 signaling complex; required for vesicle formation during autophagy, biofilm formation, and the cytoplasm-to-vacuole targeting (Cvt) pathway; Spider biofilm induced
C2_03270W_A	GPM1	-1.82874	8.25301e-06	Phosphoglycerate mutase; surface protein that binds host complement Factor H and FHL-1; antigenic; fluconazole, or amino acid starvation (3-AT) induced, farnesol-repressed; Hap43, flow model biofilm induced; Spider biofilm repressed
C1_13050W_A	RPL14	-2.35085	8.37771e-06	Ribosomal protein L14; promoter bound directly by Tbf1p; Hap43p-induced gene
C1_13330C_A	orf19.4960	-1.77375	8.73715e-06	Ortholog(s) have spermine synthase activity and role in pantothenate biosynthetic process, spermine biosynthetic process
C5_02460C_A	ECM331	-8.5394	8.96325e-06	GPI-anchored protein; mainly at plasma membrane, also at cell wall; Hap43, caspofungin-induced; Plc1-regulated; Hog1, Rim101-repressed; colony morphology-related regulated by Ssn6; induced by ketoconazole and hypoxia
C7_03700C_A	ENP1	-2.51663	9.06766e-06	Protein required for pre-rRNA processing and 40S ribosomal subunit synthesis; associated with U3 and U14 snoRNAs; transposon mutation affects filamentous growth; repressed by prostaglandins; Spider biofilm induced
C3_01730C_A	UTR2	-2.32233	9.17711e-06	Putative GPI anchored cell wall glycosidase; role in adhesion, hyphal growth on Spider (not serum) medium; chitin-binding, glycosyl hydrolase domains; induced during cell wall regeneration; mRNA in yeast-form cells; Spider biofilm induced
CR_07100W_A	FLC2	-1.93384	9.44456e-06	Protein involved in heme uptake; putative FAD transporter, similar to S. cerevisiae Flc2p
C1_03790C_A	orf19.1030	-3.32682	9.66637e-06	Putative peptidyl-prolyl cis-trans isomerase
C1_06450C_A	RPS14B	-2.29279	1.07696e-05	Putative ribosomal protein; repressed upon phagocytosis by murine macrophage; transcript positively regulated by Tbf1; Spider biofilm repressed
C1_03100W_A	orf19.3003	-2.15618	1.11627e-05	Tricalbin-family endoplasmic reticulum-plasma membrane tethering protein; required for transport of cell wall proteins; involved in stress responses, including sensitivity to caspofungin
C1_02980W_A	GOR1	-3.11355	1.17527e-05	Ortholog(s) have glyoxylate reductase (NAD+) activity and role in glyoxylate catabolic process
C5_04470C_A	orf19.3932	-1.61394	1.21165e-05	Predicted RNA binding protein; stationary phase enriched; induced in core caspofungin response; induced by nitric oxide independent of Yhb1; repressed in ssr1 null; ketoconazole, hypoxia induced; Spider biofilm induced
C3_06950W_A	orf19.6805	-2.78565	1.25081e-05	Protein of unknown function; Spider biofilm induced
C4_00170W_A	orf19.5642	-2.20371	1.30258e-05	Ortholog of S. cerevisiae Dif1; which regulates nuclear localization of Rnr2 and Rnr4; colony morphology-related gene regulation by Ssn6; induced in cyr1 mutant; Spider biofilm induced
C6_03760C_A	SHM2	-2.16625	1.37294e-05	Cytoplasmic serine hydroxymethyltransferase; complements glycine auxotrophy of S. cerevisiae shm1 shm2 gly1-1 mutant; antigenic; farnesol-upregulated in biofilm; stationary-phase enriched protein; rat catheter and Spider biofilm repressed
CR_05720W_A	TPS1	-2.02684	1.45305e-05	Trehalose-6-phosphate synthase; role in hyphal growth and virulence in mouse systemic infection; induced in presence of human neutrophils; macrophage/pseudohyphal-repressed after 16h; stationary phase enriched protein; Hap43-repressed
C5_04480C_A	orf19.3932.1	-3.30405	1.62425e-05	Has domain(s) with predicted nucleic acid binding activity
CR_02860W_A	RHO1	-1.60489	1.65468e-05	Small GTPase of Rho family; regulates beta-1,3-glucan synthesis activity and binds Gsc1p; essential; expected to be geranylgeranylated by geranylgeranyltransferase type I; plasma membrane-localized
CR_04170W_A	orf19.501	-3.48092	1.66089e-05	Ortholog(s) have rRNA (cytosine-C5-)-methyltransferase activity
CR_05330W_A	orf19.5288.1	-1.938	1.66772e-05	Protein of unknown function; Spider biofilm repressed
CR_06230W_A	orf19.3874	-2.47189	1.73691e-05	Predicted cation transmembrane transporter; Spider biofilm induced
CR_05520W_A	NOC2	-2.6245	1.93941e-05	Putative nucleolar complex protein; Hap43-induced; transposon mutation affects filamentous growth; mutation confers hypersensitivity to 5-fluorouracil (5-FU), tubercidin (7-deazaadenosine); repressed in core stress response
C2_03960W_A	RPL39	-2.84871	1.94383e-05	Ribosomal protein L39; transcript induced upon germ tube formation; colony morphology-related gene regulation by Ssn6; Hap43-induced
C3_00170C_A	orf19.5455	-2.29428	2.13538e-05	Ortholog(s) have GTPase regulator activity, mRNA binding activity
C3_02470C_A	RPL9B	-2.51995	2.29924e-05	Ribosomal protein L9; repressed upon phagocytosis by murine macrophages; repressed by nitric oxide; protein levels decrease in stationary phase; Hap43-induced; Spider biofilm repressed
C1_06890C_A	orf19.6220.4	-2.46593	2.33845e-05	Ribosomal 60S subunit protein; Spider biofilm repressed
C4_02990C_A	GST2	-1.65801	2.46861e-05	Glutathione S transferase; induced by benomyl and in populations of cells exposed to fluconazole over multiple generations; regulated by Nrg1, Tup1; induced by nitric oxide; stationary phase enriched; Spider biofilm induced
C1_04390C_A	NOP4	-2.66918	2.48319e-05	Putative nucleolar protein; Hap43-induced; mutation confers hypersensitivity to 5-fluorocytosine (5-FC), 5-fluorouracil (5-FU), and tubercidin (7-deazaadenosine); represses in core stress response
C1_00760W_A	orf19.6030	-2.15736	2.57137e-05	Protein of unknown function; transcript detected on high-resolution tiling arrays
C4_03110W_A	orf19.2680	-1.97312	2.65581e-05	Putative aminophospholipid translocase (flippase); type 4 P-type ATPase; likely involved in phospholipid translocation
C5_03920C_A	orf19.3220	-2.57692	2.65863e-05	Putative rRNA processing protein; Spider biofilm induced
CR_07630C_A	RPS27	-2.4612	2.66699e-05	Putative ribosomal protein; repressed upon phagocytosis by murine macrophage; Spider biofilm repressed
C6_01700W_A	RPL32	-2.39329	2.67859e-05	Component of the large (60S) ribosomal subunit; Spider biofilm repressed
C1_03030W_A	RPS16A	-2.39616	2.79716e-05	Putative 40S ribosomal subunit; macrophage/pseudohyphal-induced after 16 h; Spider biofilm repressed
C5_04060C_A	MEC1	-2.31142	2.86501e-05	Cell cycle checkpoint protein with a role in genome integrity; RNA abundance regulated by tyrosol and cell density
C6_01610W_A	ANB1	-2.16705	2.86791e-05	Translation initiation factor eIF-5A; repressed in hyphae vs yeast cells; downregulated upon phagocytosis by murine macrophage; Hap43-induced; GlcNAc-induced protein; Spider biofilm repressed
C3_07250W_A	GCD2	-2.03118	2.86791e-05	Putative translation initiation factor; genes encoding ribosomal subunits, translation factors, and tRNA synthetases are downregulated upon phagocytosis by murine macrophage
C2_09150W_A	MIT1	-2.15577	2.88091e-05	Mannosylinositol phosphorylceramide (MIPC) synthase catalytic subunit; sphingolipid biosynthesis; fluconazole, caspofungin induced; macrophage-repressed; Spider biofilm induced
C1_10830W_A	BIG1	-2.76885	2.88091e-05	Endoplasmic reticulum (ER) protein; ortholog of S. cerevisiae Big1; required for beta-1,6-glucan synthesis, filamentation, adhesion, and virulence; rat catheter biofilm repressed
CR_06340C_A	PGI1	-2.38436	2.9906e-05	Glucose-6-phosphate isomerase; enzyme of glycolysis; antigenic; Efg1-regulated; induced upon adherence to polystyrene; repressed by phagocytosis, human neutrophils; flow model biofilm induced; rat catheter and Spider biofilm repressed
C1_10870W_A	RPS17B	-2.20724	3.0973e-05	Ribosomal protein 17B; downregulated upon phagocytosis by murine macrophages; Hap43-induced; Spider biofilm repressed
C2_06810C_A	RPL11	-2.49742	3.36442e-05	Ribosomal protein; repressed by phagocytosis; colony morphology-related gene regulation by Ssn6; Hap43-induced; Spider biofilm repressed
C6_04160C_A	SPB1	-2.17418	3.49128e-05	Putative AdoMet-dependent methyltransferase; Hap43-induced; repressed by prostaglandins; possibly essential gene, disruptants not obtained by UAU1 method; Spider biofilm induced
C5_01540W_A	orf19.4149.1	-2.45587	3.81558e-05	Protein component of the small (40S) ribosomal subunit; Spider biofilm repressed
C1_03010W_A	RPP1A	-2.53809	3.86781e-05	Conserved acidic ribosomal protein; likely role in regulation of translation elongation; interacts with Rpp2B; 1 of 4 similar C. albicans ribosomal proteins (Rpp1A, Rpp1Bp, Rpp2A, Rpp2B); Hap43-induced; Spider biofilm repressed
C1_09650W_A	orf19.4828	-1.83562	4.12598e-05	WD repeat domain protein; Hap43-repressed gene; flow model biofilm induced
C1_02600W_A	SNO1	-2.44464	4.18605e-05	Protein with a predicted role in pyridoxine metabolism; stationary phase protein; regulated by Tup1, Efg1; Spider biofilm induced
CR_00520C_A	CRM1	-2.27971	4.27188e-05	Functional homolog of S. cerevisiae Crm1, which acts in protein nuclear export; predicted to be resistant to antifungal drug leptomycin B; partially suppresses signal transduction defects of S. cerevisiae ste20 mutant
CR_09620C_A	orf19.6600	-1.72416	4.71049e-05	Ortholog(s) have phosphatidic acid transfer activity and role in cardiolipin metabolic process, phospholipid translocation, phospholipid transport, positive regulation of phosphatidylcholine biosynthetic process
CR_08150W_A	RPS20	-2.93098	5.20192e-05	Putative ribosomal protein; repressed upon phagocytosis by murine macrophage; transcript positively regulated by Tbf1; Spider biofilm repressed
C5_03540C_A	RPS25B	-2.11014	5.45043e-05	Ribosomal protein; macrophage/pseudohyphal-induced after 16 h; repressed upon phagocytosis by murine macrophage; transcript positively regulated by Tbf1; 5'-UTR intron; Hap43-induced; Spider biofilm repressed
C2_07410W_A	orf19.1890	-2.09684	5.53712e-05	Ortholog(s) have acylglycerol lipase activity, triglyceride lipase activity and role in medium-chain fatty acid biosynthetic process, triglyceride metabolic process
C1_06580W_A	RPS23A	-2.29789	5.74149e-05	Putative ribosomal protein; repressed upon phagocytosis by murine macrophage; Spider biofilm repressed
C3_02110W_A	RPL12	-2.66069	6.10397e-05	Ribosomal protein L12, 60S ribosomal subunit; downregulated by human whole blood or polymorphonuclear cells; genes encoding cytoplasmic ribosomal subunits are downregulated upon phagocytosis by macrophage; Tbf1p-activated; Hap43p-induced
C2_10560C_A	orf19.5334	-1.60565	6.67768e-05	Ortholog od S. cerevisiae Tis11, a mRNA-binding protein; transcription regulated by yeast-hyphal switch; flow model biofilm induced; Spider biofilm repressed
C1_04660W_A	DUR1,2	-3.04089	6.96593e-05	Urea amidolyase; hydrolyzes urea to CO2; use of urea as N source and for hyphal switch in macrophage; regulated by Nrg1/Hap43; required for virulence; promotes mouse kidney and brain colonization; rat catheter and flow model biofilm induced
C3_00090W_A	RPS24	-2.53512	7.01048e-05	Predicted ribosomal protein; hyphal downregulated; repressed upon phagocytosis by murine macrophage; transcriptionally activated by Tbf1; Spider biofilm repressed
C1_11450C_A	SAM2	-2.0618	7.03884e-05	S-adenosylmethionine synthetase; localizes to surface of hyphae, not yeast cells; alkaline, Hog1-induced; farnesol-downregulated; F-12/CO2 early biofilm induced; Spider biofilm repressed
C7_01250W_A	ASC1	-2.83516	7.11225e-05	40S ribosomal subunit similar to G-beta subunits; glucose or N starvation induced filamentation; required for virulence in mice; snoRNA snR24 encoded in ASC1 intron; repressed in stationary phase; GlcNAc-induced; Spider biofilm repressed
CR_07950W_A	IMP4	-1.88494	7.46281e-05	Putative SSU processome component; Hap43-induced; repressed by prostaglandins; Spider biofilm induced
C1_01640W_A	orf19.3354	-2.45147	7.57968e-05	Predicted ribosomal protein S4, component of the small ribosomal subunit; has paralog RPS41
C4_05970W_A	orf19.4407	-1.9066	7.58468e-05	Protein of unknown function; Hap43-repressed gene
C4_01240C_A	orf19.4665	-1.97305	7.67885e-05	Protein of unknown function; Spider biofilm induced
C1_08800W_A	orf19.4738	-2.45077	7.74403e-05	Ortholog(s) have endoplasmic reticulum membrane localization
CR_05670C_A	HMO1	-2.25999	7.86524e-05	HMG-box transcription factor; binds upstream of hexose and ergosterol metabolism and cell cycle genes; acts as repressor of START; activates pseudohyphal growth when expressed in S. cerevisiae; repressed in hyphae
C5_03010W_A	orf19.4326	-1.90611	8.68931e-05	Protein with putative roles in mRNA splicing and maturation of 5S rRNA; appears to be essential in a repressible expression assay; repression leads to decreased filamentation, possibly due to altered intron retention
C5_04070C_A	CKS1	-2.63822	8.69102e-05	Ortholog(s) have cyclin-dependent protein serine/threonine kinase activator activity, histone binding, protein kinase activator activity, protein-containing complex binding, ubiquitin binding, zinc ion binding activity
C1_03090W_A	RPS1	-2.16908	8.85059e-05	Putative ribosomal protein 10 of the 40S subunit; elicits host antibody response during infection; transcript induced during active growth; Spider biofilm repressed
C3_06720W_A	PRP5	-1.7235	9.63841e-05	Putative pre-mRNA processing RNA-helicase; induced upon adherence to polystyrene; rat catheter and Spider biofilm induced
C1_06860W_A	orf19.6224	-3.75698	9.74228e-05	RTA domain protein; predicted role in response to stress; Spider biofilm induced
CR_04090C_A	ADE17	-1.7675	0.00010782	5-Aminoimidazole-4-carboxamide ribotide transformylase, enzyme of adenine biosynthesis; antigenic in human; soluble protein in hyphae; not induced during GCN response, in contrast to the S. cerevisiae ortholog
C2_06880C_A	PRB1	-1.8778	0.000109998	Endoprotease B; regulated by heat, carbon source (GlcNAc-induced), nitrogen, macrophage response, human neutrophils; similar to (does not replace) S. cerevisiae vacuolar B protease Prb1p; flow model biofilm induced; Spider biofilm induced
C1_02110C_A	HGT2	-2.53171	0.000112966	Putative MFS glucose transporter; 20 member C. albicans glucose transporter family; 12 probable membrane-spanning segments; expressed in rich medium with 2% glucose; rat catheter and Spider biofilm induced
C6_04040C_A	RVS167	-1.59296	0.000121406	SH3-domain- and BAR domain-containing protein involved in endocytosis; null mutant exhibits defects in hyphal growth, virulence, cell wall integrity, and actin patch localization; cosediments with phosphorylated Myo5p
C2_10620W_A	RPS4A	-2.11376	0.000123299	Predicted ribosomal protein, component of the small ribosomal subunit; repressed upon phagocytosis by murine macrophage; positively regulated by Tbf1; mutant is defective in filamentous growth and sensitive to osmotic stress
C7_01790C_A	RPL5	-2.54104	0.000137952	Ribosomal protein; repressed upon phagocytosis by murine macrophages; Hap43-induced; Spider biofilm repressed
C5_04330W_A	orf19.3919.1	-1.98029	0.00013907	Putative adhesin-like protein
C5_03070W_A	RPS5	-2.26639	0.000142603	Ribosomal protein S5; macrophage/pseudohyphal-induced after 16 h; downregulated upon phagocytosis by murine macrophage; Hap43-induced; Spider biofilm repressed
C4_00860C_A	orf19.4706	-2.09257	0.000145128	Protein of unknown function; induced in cyr1 or ras1 mutant; induced by fluconazole, by alpha pheromone in SpiderM medium and during oralpharyngeal candidasis; Spider biofilm induced
C2_09270C_A	SGT1	-1.62337	0.000145302	Putative co-chaperone protein with a predicted role in kinetochore assembly; mutation confers hypersensitivity to radicicol; sumoylation target
C3_01000W_A	BMS1	-1.76624	0.000148553	Putative GTPase; Hap43-induced gene; mutation confers resistance to 5-fluorocytosine (5-FC); flucytosine induced; repressed by prostaglandins; Spider biofilm induced
C4_04890C_A	RPL24A	-2.06332	0.000167855	Predicted ribosomal protein; downregulated upon phagocytosis by murine macrophage; intron in 5'-UTR; Hap43-induced; Spider biofilm repressed
C3_04960W_A	RPL35	-2.38866	0.000167855	Ribosomal protein; downregulation correlates with clinical development of fluconazole resistance; colony morphology-related gene regulation by Ssn6; Hap43-induced; Spider biofilm repressed
C4_01420W_A	orf19.4643	-1.64701	0.000168117	Ortholog of C. dubliniensis CD36 : Cd36_41430, Candida tropicalis NEW ASSEMBLY : CTRG1_00187, Candida tropicalis MYA-3404 : CTRG_00187 and Candida albicans WO-1 : CAWG_03642
C7_03920C_A	RPP1B	-2.26611	0.000168504	Conserved acidic ribosomal protein, likely involved in regulation of translation elongation; interacts with Rpp2A; 1 of 4 similar C. albicans ribosomal proteins (Rpp1A, Rpp1B, Rpp2A, Rpp2B); induced by Tbf1; Spider biofilm repressed
C3_04810C_A	orf19.5943.1	-1.92295	0.000170792	Protein of unknown function; transcript upregulated in an RHE model of oral candidiasis; rat catheter and Spider biofilm repressed
C5_05200C_A	orf19.4013	-2.17357	0.000170968	Putative protein of unknown function; Hap43p-repressed gene; S. cerevisiae ortholog YHR045W localizes to the endoplasmic reticulum
C1_00220W_A	PHR2	-1.97468	0.000186341	Glycosidase; role in vaginal not systemic infection (low pH not neutral); low pH, high iron, fluconazole, Hap43-induced; Rim101-repressed at pH8; rat catheter biofilm induced; Bcr1-repressed in RPMI a/a biofilms
C3_06010W_A	CAM1	-2.87768	0.000188718	Putative translation elongation factor eEF1 gamma; protein level decreased in stationary phase cultures; Spider biofilm repressed
C5_04590C_A	RPL43A	-2.1321	0.000192781	Putative ribosomal protein, large subunit; repressed by human whole blood or PMNs; colony morphology-related gene regulation by Ssn6; Spider biofilm repressed
C3_04380C_A	orf19.5885	-2.14705	0.000202859	Putative U3 snoRNP protein; flucytosine induced; appears to be essential in a repressible expression assay; repression leads to decreased filamentation, possibly due to altered intron retention
C3_05660C_A	orf19.7002	-11.9338	0.000203558	Ortholog of C. parapsilosis CDC317 : CPAR2_806990, Candida tenuis NRRL Y-1498 : CANTEDRAFT_122709, Debaryomyces hansenii CBS767 : DEHA2E00110g and Pichia stipitis Pignal : PICST_30109
C7_03450C_A	HSM3	-1.6616	0.000204308	Ortholog(s) have protein folding chaperone activity, role in mismatch repair, proteasome regulatory particle assembly and cytosol, nucleus localization
C7_00920C_A	orf19.7022	-1.68728	0.000204308	Ortholog of C. dubliniensis CD36 : Cd36_70850, C. auris B8441 : B9J08_003277, Candida tenuis NRRL Y-1498 : cten_CGOB_00183 and Debaryomyces hansenii CBS767 : DEHA2F22462g
C1_10580C_A	orf19.1830	-2.21739	0.00020458	Protein of unknown function; Hap43-induced; rat catheter and Spider biofilm induced
C3_07070C_A	orf19.6793	-2.31011	0.000209716	Protein of unknown function; Sef1, Sfu1, and Hap43 regulated; rat catheter and Spider biofilm induced
C3_05370C_A	YST1	-2.41303	0.000210908	Ribosome-associated protein; antigenic in mice; complements S. cerevisiae yst1 yst2 mutant; similar to laminin receptor; predicted S/T phosphorylation, N-glycosylation, myristoylation, Hap43-, Gcn4-regulated; Spider biofilm repressed
C3_07560W_A	TCC1	-1.65628	0.000227584	Putative transcription factor/corepressor; regulation of filamentation and virulence; interacts with Tup1; regulates hypha-specific gene expression; contains 4 tetratricopeptide repeat (TPR) motifs; flucytosine repressed; Tbp1-induced
C1_02970W_A	orf19.2988	-1.90455	0.000232849	Predicted aminotransferase based on S. pombe ortholog SPBC660.12c; flow model biofilm induced
C3_03910W_A	HTA1	-1.64581	0.000236848	Histone H2A; repressed in fkh2 mutant; amphotericin B repressed; farnesol regulated; RNA abundance regulated by tyrosol and cell density; Hap43-induced gene; Spider biofilm repressed
C1_11730W_A	orf19.1144	-2.22455	0.000241171	Protein with SEL-1 like protein domain; early-stage flow model biofilm induced
C4_03180W_A	NCP1	-1.59358	0.000274812	NADPH-cytochrome P450 reductase, acts with Erg11p in sterol 14 alpha-demethylation in ergosterol biosynthesis; subject to hypoxic regulation; ketoconazole-induced; caspofungin repressed
C4_04720W_A	orf19.3810	-1.96541	0.000286102	Ortholog(s) have methylenetetrahydrofolate dehydrogenase (NAD+) activity, role in folic acid-containing compound biosynthetic process, one-carbon metabolic process, purine nucleobase biosynthetic process and cytosol localization
C1_13530W_A	orf19.4984	-2.20707	0.00030024	Pseudogene; has lysine motifs associated with chitin binding
C7_00740W_A	RIM15	-1.74661	0.000316614	Ortholog(s) have protein kinase activity, protein serine/threonine kinase activity
C3_06820C_A	orf19.6820	-1.54024	0.000329563	Essential component of transcription factor TFIID complex, involved in transcription regulation
C2_10030C_A	MP65	-1.44735	0.000338126	Cell surface mannoprotein; cell-wall glucan metabolism, adhesion; adhesin motif; O-glycosylation; induced by heat, germ tube formation, wall regeneration; mycelial antigen; diagnostic marker; fluconazole-repressed; Spider biofilm induced
C2_04930C_A	CRK1	-1.51479	0.000339978	Protein kinase of the Cdc2 subfamily involved in hyphal development, virulence; promotes hyphal development independently of Cph1 and Efg1; functionally complements pheromone hypersensitivity of S. cerevisiae sgv1 mutant; Hap43p-repressed
C6_01390W_A	HOC1	-1.77467	0.000356749	Protein with similarity to mannosyltransferases; similar to S. cerevisiae Hoc1p and C. albicans Och1p
C4_02330C_A	orf19.2770	-1.98366	0.000360305	Ortholog of C. dubliniensis CD36 : Cd36_42220, C. parapsilosis CDC317 : CPAR2_500340, Debaryomyces hansenii CBS767 : DEHA2G17754g and Pichia stipitis Pignal : PICST_31424
C3_07750W_A	UTP9	-2.08815	0.000379733	Small-subunit processome protein; Ssr1-induced; repressed by prostaglandins; physically interacts with TAP-tagged Nop1
C2_04230W_A	BAT21	-1.98943	0.000422882	Putative branched chain amino acid aminotransferase; regulated by Gcn4, Gcn2; induced in response to amino acid starvation (3-aminotriazole treatment); early-stage flow model biofilm formation
C1_09710C_A	orf19.4835	-2.66683	0.000423926	Ortholog(s) have role in endonucleolytic cleavage in 5'-ETS of tricistronic rRNA transcript (SSU-rRNA, 5.8S rRNA and LSU-rRNA), more
C1_03750W_A	orf19.1034	-1.45606	0.000433637	Protein with a predicted cytochrome b5-like heme-binding domain; null mutant shows increased resistance to caspofungin and terbinafine, decreased chitin content, shorter hyphae, and reduced virulence in mice
CR_09800C_A	orf19.7552	-1.58932	0.00044235	Putative U3-containing small subunit processome complex protein; Hap43-induced gene; repressed in core stress response; Spider biofilm induced
C1_04680W_A	PIL1	-1.53064	0.000456249	Eisosome component; predicted role in endocytosis; echinocandin-binding protein; localizes to cell surface of hyphae, but not yeast-form cells; Hap43, YNB biofilm induced; rat catheter biofilm repressed
C1_07690C_A	orf19.1229	-2.25037	0.00046708	Ortholog(s) have nuclear export signal receptor activity, role in protein export from nucleus, snRNA import into nucleus and nuclear envelope, nuclear periphery localization
C1_08940C_A	MSN4	-1.52501	0.000477283	Zinc finger transcription factor; similar to S. cerevisiae Msn4, but not a significant stress response regulator in C. albicans; partly complements STRE-activation defect of S. cerevisiae msn2 msn4 double mutant; flow model biofilm induced
C1_12390C_A	RPL27A	-1.85938	0.000478309	Ribosomal protein L27; Spider biofilm repressed
C7_01720W_A	orf19.6552	-1.63272	0.000496254	Flavin-linked sulfhydryl oxidase; predicted localization to endoplasmic reticulum lumen; involved in disulfide bond formation within the ER; Spider biofilm induced
C4_00130W_A	RBT5	-2.12264	0.000556858	GPI-linked cell wall protein; hemoglobin utilization; Rfg1, Rim101, Tbf1, Fe regulated; Sfu1, Hog1, Tup1, serum, alkaline pH, antifungal drugs, geldamycin repressed; Hap43 induced; required for RPMI biofilms; Spider biofilm induced
C6_04300W_A	orf19.1087	-1.95136	0.000562666	Ortholog of C. dubliniensis CD36 : Cd36_64620, C. parapsilosis CDC317 : CPAR2_601130, Candida tropicalis MYA-3404 : CTRG_02757 and Candida albicans WO-1 : CAWG_04949
C1_12960C_A	BNI1	-1.50525	0.000568454	Formin; role in cytoskeletal organization, cell polarity; role in systemic virulence in mouse; cell-cycle regulated localization to site of polarized growth, bud neck; localizes to Spitzenkorper of hyphae, minor localization at septum
CR_03770C_A	RPS30	-1.55949	0.00058624	Putative 40S ribosomal protein S30; colony morphology-related gene regulation by Ssn6; rat catheter biofilm repressed
CR_02180W_A	PHO113	-2.28575	0.000597296	Putative constitutive acid phosphatase; Rim101-repressed; DTT-extractable; N-glycosylated; possibly an essential gene, disruptants not obtained by UAU1 method
C3_00720W_A	PMA1	-2.06643	0.000601733	Plasma membrane H(+)-ATPase; highly expressed, comprises 20-40% of total plasma membrane protein; levels increase at stationary phase transition; fluconazole induced; caspofungin repressed; upregulated in RHE model; Spider biofilm repressed
C4_02340W_A	orf19.2769	-1.73106	0.000603005	Putative protease B inhibitor; hyphal-induced expression; Cyr1p- and Ras1p-repressed
C1_10030W_A	DBP3	-3.37927	0.000623133	Putative ATP-dependent DEAD-box RNA helicase; Hap43-induced; repressed by prostaglandins; Spider biofilm induced
C1_04170C_A	HTA2	-1.78863	0.000623475	Putative histone H2A; farnesol regulated; rat catheter biofilm repressed; Spider biofilm repressed; Hap43-induced
C2_01700C_A	HAP42	-2.32815	0.000627427	Predicted transcription factor; possibly an essential gene, disruptants not obtained by UAU1 method
C2_05370C_A	RXT3	-2.07336	0.000640903	Putative transcriptional repressor
CR_02920C_A	AQY1	-1.93936	0.000649271	Aquaporin water channel; osmotic shock resistance, WT freeze tolerance; virulent in mice; flucytosine repressed; flow model/RPMI/Spider/rat catheter biofilm induced; required for RPMI biofilm formation; Bcr1-induced in a/a RPMI biofilms
C5_03160W_A	MED14	-1.68944	0.000655909	RNA polymerase II mediator complex subunit
CR_02880W_A	orf19.2846	-1.91542	0.000693388	Protein of unknown function; Hap43-repressed; induced in core caspofungin response; regulated by yeast-hypha switch; Spider biofilm repressed
C6_01620W_A	orf19.3425	-2.24659	0.000693451	RING/FYVE/PHD zinc finger protein; Spider biofilm induced
CR_02470W_A	snR33a	-1.89371	0.000695042	H/ACA box small nucleolar RNA (snoRNA)
C7_02330W_A	YCF1	-1.81876	0.000698764	Putative glutathione S-conjugate transporter; MRP/CFTR-subfamily, ABC type transporter; human neutrophil-induced; oxidative stress-induced via Cap1; possible association with multidrug resistance; possibly essential; Spider biofilm induced
C7_01030C_A	orf19.7011	-2.42558	0.000707885	Ortholog(s) have role in maturation of SSU-rRNA from tricistronic rRNA transcript (SSU-rRNA, 5.8S rRNA, LSU-rRNA) and nucleus, preribosome, small subunit precursor localization
C3_02660W_A	orf19.258	-6.06328	0.00072652	Protein of unknown function; Spider biofilm induced
C1_05700W_A	AUT7	-1.83659	0.00074576	Putative autophagosome protein; acts synergistically with Ysy6p to regulate unfolded protein response and mitochondrial function under ER stress; macrophage/pseudohyphal-repressed; alternatively spliced intron in 5' UTR
C1_07890C_A	ADE5,7	-1.85536	0.000774042	Phosphoribosylamine-glycine ligase and phosphoribosylformylglycinamidine cyclo-ligase; interacts with Vps34p; required for hyphal growth and virulence; flucytosine induced; not induced in GCN response, in contrast to S. cerevisiae ortholog
C7_00840C_A	orf19.7033	-2.64193	0.00079125	Putative dual specificity protein phosphatase, similar to S. cerevisiae Pps1p
CR_08090W_A	SSB1	-2.0159	0.00082771	HSP70 family heat shock protein; mRNA in yeast and germ tubes; at yeast cell surface, not hyphae; antigenic in human/mouse infection; macrophage, GCN-induced; possibly essential; sumoylation target; Hap43-induced; Spider biofilm repressed
C1_04700C_A	orf19.775	-1.62315	0.000831222	Ortholog of C. dubliniensis CD36 : Cd36_04450, C. parapsilosis CDC317 : CPAR2_105460, C. auris B8441 : B9J08_002463, Debaryomyces hansenii CBS767 : DEHA2D07128g and Pichia stipitis Pignal : PICST_80203
CR_00090C_A	orf19.7531	-1.51713	0.000844351	Protein of unknown function; stationary phase enriched protein; induced upon yeast-hypha transition; benomyl or caspofungin induced; Hap43-repressed; Spider biofilm induced
C4_02720C_A	orf19.2726	-2.91298	0.000866293	Putative plasma membrane protein; Plc1-regulated; Spider biofilm induced
C1_00040W_A	CTA2	-1.39733	0.000869912	Putative transcription factor; Med2 mediator domain; activates transcription in 1-hybrid assay in S. cerevisiae; repressed by Efg1; member of a family of telomere-proximal genes; Tbf1-induced
CR_02810W_A	CIRT4B	-2.4985	0.000891062	Cirt family transposase; transcript repressed in an azole-resistant strain that overexpresses CDR1 and CDR2; Hap43-repressed; flow model biofilm induced
C5_02400W_A	orf19.4248	-1.95824	0.00089653	Ortholog of S. cerevisiae YLR118C (alias Apt1); acyl-protein thioesterase responsible for depalmitoylation of Gpa1 in S. cerevisiae; regulated by Gcn4; repressed in response to amino acid starvation (3AT); rat catheter biofilm repressed
C1_01480C_A	RPS21	-1.7913	0.000904365	Protein component of the small (40S) subunit; repressed upon phagocytosis by murine macrophage; positively regulated by Tbf1; Spider biofilm repressed
CR_02170W_A	MET2	-1.44042	0.000927247	Homoserine acetyltransferase; Hap43p-, Gcn4p-regulated; macrophage/pseudohyphal-repressed; not highly biofilm induced, in contrast to many sulfur amino acid metabolic genes; no human or murine homolog; virulence-group-correlated expression
C2_03820C_A	RPS9B	-1.82933	0.000930727	Predicted ribosomal protein; repressed upon phagocytosis by murine macrophage; transcript possibly regulated upon hyphal formation; Spider biofilm repressed
C2_08580W_A	orf19.3621	-2.53746	0.000932854	Possible pseudogene; similar to Ywp1p; ORF extended upstream from the initiating Met of orf19.3621 has a stop codon in the region corresponding to the Ywp1p signal peptide; disruption causes no apparent phenotype; no expression detected
C6_03300C_A	orf19.5618	-2.53674	0.000973824	Ortholog(s) have SNARE binding, unfolded protein binding activity
C2_08670C_A	UTP15	-2.09828	0.000973824	Small subunit (SSU) processome component; mutation confers resistance to 5-fluorocytosine (5-FC); physically interacts with TAP-tagged Nop1p
CR_04740C_A	ADE6	-1.61132	0.000985168	5-Phosphoribosylformyl glycinamidine synthetase; adenine biosynthesis; not induced in GCN response, in contrast to S. cerevisiae Ade6; protein in stationary phase yeast-form cultures; flow model and rat catheter biofilm repressed
C7_00880C_A	orf19.7027	-1.65109	0.000989238	Protein of unknown function; Spider biofilm induced
C1_04220C_A	orf19.1057	-1.47235	0.00099016	Ortholog of C. dubliniensis CD36 : Cd36_03980, C. parapsilosis CDC317 : CPAR2_107050, C. auris B8441 : B9J08_003358 and Candida tenuis NRRL Y-1498 : CANTEDRAFT_113999
C5_02930C_A	GRE3	-1.97718	0.00104337	Putative D-xylose reductase; antigenic in murine systemic infection; soluble protein in hyphae; induced by farnesol, macrophage interaction and by Mnl1 under weak acid stress; stationary-phase enriched protein; Spider biofilm induced
CR_01750C_A	SEC4	-1.28768	0.00106198	Small GTPase of Rab family; role in post-Golgi secretion; possible C-terminal palmitoylation; downregulated on adherence to polystyrene; localizes to the Spitzenkorper during hyphal growth; functional homolog of S. cerevisiae Sec4p
C4_00760W_A	ZCF21	-1.32466	0.0011188	Predicted Zn(II)2Cys6 transcription factor; mutants display increased colonization of mouse kidneys; Spider biofilm induced
C1_04180W_A	orf19.1052	-1.84729	0.00112988	Predicted histone H2B; Hap43-induced gene; Spider biofilm repressed
CR_08460W_A	TPM2	-1.23052	0.00114027	Putative tropomyosin isoform 2; regulated by Gcn4; repressed by amino acid starvation; macrophage-induced; protein levels decrease in stationary cells; Hap43-induced; rat catheter and Spider biofilm repressed
C2_03220C_A	STP4	-1.77685	0.00119382	C2H2 transcription factor; induced in core caspofungin response; colony morphology-related gene regulation by Ssn6; induced by 17-beta-estradiol, ethynyl estradiol; rat catheter and Spider biofilm induced
CR_00860C_A	TMA19	-1.99286	0.00125308	Cell wall protein, ortholog of S. cerevisiae Tma19p (Ykl065cp)
C4_03270W_A	RPF1	-1.8175	0.00125308	Putative nucleolar protein with a predicted role in the assembly and export of the large ribosomal subunit; essential for growth; rat catheter and Spider biofilm induced
C1_12010C_A	KIP4	-2.53024	0.00127653	S. cerevisiae Smy1 ortholog; Tn mutation affects filamentous growth; filament induced; has Mob2-dependent hyphal regulation; regulated by Nrg1, Tup1; oralpharyngeal candidasis induced; Spider biofilm induced; flow model biofilm repressed
C2_09710C_A	orf19.1381	-1.78763	0.00131894	Ortholog of S. cerevisiae/S. pombe Lsb5; predicted role in actin cortical patch localization, actin filament organization, endocytosis; flow model biofilm induced; Spider biofilm repressed
CR_04660C_A	UGP1	-1.9758	0.0013225	UTP-glucose-1-phosphaturidyl transferase; localizes to yeast, not hyphal cell surface; Hog1-repressed; stationary phase enriched; induced in oralpharyngeal candidasis; rat catheter biofilm repressed; Bcr1-repressed in RPMI a/a biofilms
CR_04230W_A	orf19.511	-1.85423	0.00134281	Ortholog(s) have ribosylnicotinamide kinase activity and role in NAD biosynthesis via nicotinamide riboside salvage pathway, NAD biosynthetic process, nicotinamide riboside metabolic process
C1_02330C_A	orf19.3690.2	-1.75024	0.00137068	Ribosomal 60S subunit protein; Spider biofilm repressed
C1_09310C_A	orf19.4791	-1.73841	0.00138753	Protein of unknown function; Spider biofilm induced
C1_05720W_A	orf19.2478.1	-1.94559	0.00139004	60S ribosomal protein L7; snoRNA snR39b encoded within the 2nd intron
C5_05500C_A	CTA24	-1.40546	0.00139004	Putative transcription factor; positive regulator of gene expression; Efg1-repressed; member of a family of telomere-proximal genes; transcript upregulated in RHE model of oral candidiasis
C1_03510C_A	orf19.3053	-1.31134	0.00139398	Protein of unknown function; present in exponential and stationary phase yeast; identified in extracts from biofilm and planktonic cells; flow model biofilm induced gene; GlcNAc-induced protein
CR_02760C_A	RPD3	-1.91259	0.0014119	Histone deacetylase; regulates frequency of white-to-opaque and opaque-to-white switching; greater expression in white cells than opaque cells; has conserved deacetylation motif
CR_00510C_A	ADE1	-2.10466	0.00141499	Phosphoribosylaminoimadazole succinocarboxamide synthetase, enzyme of adenine biosynthesis; not induced in GCN response, unlike the S. cerevisiae ortholog; fungal-specific (no human or murine homolog); levels decrease in stationary phase
C4_05590W_A	orf19.1240	-1.6852	0.00144856	Ortholog of S. cerevisiae : HOB2, C. glabrata CBS138 : CAGL0D04510g, C. dubliniensis CD36 : Cd36_45200, C. parapsilosis CDC317 : CPAR2_500480 and C. auris B8441 : B9J08_005034
C1_00160C_A	orf19.6090	-2.18697	0.00147527	Putative nucleolar protein with a predicted role in pre-rRNA processing and ribosome biogenesis; repressed by nitric oxide; required for flow model biofilm formation; Spider biofilm repressed
C3_04900W_A	NOP14	-1.65604	0.00152115	Putative nucleolar protein; Hap43-induced; mutation confers resistance to 5-fluorocytosine (5-FC), 5-fluorouracil (5-FU), and tubercidin (7-deazaadenosine); heterozygous mutant is resistant to parnafungin; Spider biofilm induced
C3_03900C_A	HTB1	-1.32441	0.001535	Histone H2B; induced by adherence to polystyrene; amphotericin B, caspofungin repressed; flucytosine, fluconazole induced; Efg1 regulated; slow growth, increased white-to opaque switch in ectopic expression strains; Spider biofilm repressed
C1_10820C_A	orf19.2335	-1.64543	0.00154659	Putative aspartyl aminopeptidase; stationary phase enriched protein; mutation confers hypersensitivity to 5-fluorouracil (5-FU); Hog1-induced; planktonic growth-induced; rat catheter and Spider biofilm repressed
C3_05200W_A	RPS19A	-1.83452	0.00158746	Putative ribosomal protein S19; protein level decreases in stationary phase cultures; Spider biofilm repressed
C3_03920W_A	orf19.6923.1	-2.37886	0.00162327	Ortholog of C. parapsilosis CDC317 : CPAR2_502850, Candida tenuis NRRL Y-1498 : CANTEDRAFT_135869, Debaryomyces hansenii CBS767 : DEHA2F18260g and Pichia stipitis Pignal : psti_CGOB_00119
C4_02790C_A	SAS10	-2.23008	0.00162327	Putative U3-containing small subunit processome complex subunit; Hap43p-induced gene; mutation confers resistance to 5-fluorocytosine (5-FC); repressed upon high-level peroxide stress
C5_04110W_A	SCW11	-1.86074	0.0016615	Cell wall protein; repressed in ace2 mutant; repressed in core caspofungin response; induced in high iron; possibly an essential gene, disruptants not obtained by UAU1 method; rat catheter and Spider biofilm repressed
CR_01730W_A	IFU5	-1.54132	0.00166443	Predicted membrane protein involved in cell wall maintenance; estradiol-induced; upregulation associated with CDR1 and CDR2 overexpression or fluphenazine; putative drug-responsive regulatory site; Hap43p-repressed; Tac1p-regulated
C4_02440C_A	PGA38	-1.70903	0.00167424	Putative adhesin-like GPI-anchored protein; repressed during cell wall regeneration; possibly an essential gene, disruptants not obtained by UAU1 method; rat catheter and Spider biofilm repressed
C3_01770C_A	orf19.1668	-1.82172	0.00173209	Centromeric chromatin (CENP-A) chaperone, involved in nuclear DNA replication; expression downregulated in an ssr1 null mutant
C2_07390C_A	orf19.1893	-1.85697	0.00173483	Protein of unknown function; Spider biofilm repressed
CR_04810W_A	RPS3	-1.85639	0.00175448	Ribosomal protein S3; Hog1, Hap43-induced; grepressed upon phagocytosis by murine macrophage; present in exponential and stationary phase cells; Spider biofilm repressed
C1_11520C_A	ZCF3	-2.75653	0.00186634	Zn(II)2Cys6 domain transcription factor; required for filamentous growth, resistance to rapamycin and flucytosine; possibly an essential gene, disruptants not obtained by UAU1 method; Hap43-repressed; Spider and flow model biofilm induced
C7_03200C_A	orf19.5136	-1.87292	0.00188201	Putative pyridoxamine 5'-phosphate oxidase; planktonic growth and early-stage flow model biofilm induced
CR_03030C_A	RPL28	-1.93072	0.001997	Putative ribosomal protein; Plc1-regulated; downregulated upon phagocytosis by murine macrophage; Spider biofilm repressed
C3_05450C_A	orf19.6983	-1.84379	0.00211449	Protein of unknown function; Hap43-repressed gene; repressed by nitric oxide; Spider biofilm induced
CR_00780C_A	GSY1	-1.51798	0.00225098	Glycogen synthase (UDP glucose/starch glucosyltransferase); transcript repressed by yeast-hyphal switch, Efg1-regulated; strong oxidative stress induced; colony morphology-related regulation by Ssn6; stationary phase enriched
C1_10670C_A	RPA190	-1.63219	0.00225098	Putative RNA polymerase I subunit A190; Hap43p-induced gene; flucytosine induced
C2_05710C_A	orf19.6882.1	-1.8805	0.00227761	Ribosomal 60S subunit protein; Spider biofilm repressed
C7_04190C_A	UTP18	-2.61591	0.00227761	Putative U3 snoRNA-associated protein; Hap43-induced; repressed in core stress response; physically interacts with TAP-tagged Nop1
C6_04200C_A	orf19.1075.1	-1.5497	0.00228374	Pseudogene; added to Assembly 21 based on comparative genome analysis
C6_02720C_A	orf19.5543	-1.88258	0.002355	Has domain(s) with predicted role in intracellular protein transport, vesicle-mediated transport
C1_09160W_A	AOX1	-2.29814	0.00243659	Alternative oxidase; low abundance; constitutively expressed; one of two isoforms (Aox1p and Aox2p); involved in a cyanide-resistant respiratory pathway present in plants, protists, and some fungi, absent in S. cerevisiae; Hap43p-repressed
C2_08180C_A	orf19.2167	-2.99383	0.00243728	Ortholog(s) have role in ribosomal large subunit biogenesis, ribosomal small subunit biogenesis and nucleolus localization
C6_00750C_A	PGK1	-1.27601	0.00244927	Phosphoglycerate kinase; localizes to cell wall and cytoplasm; antigenic in murine/human infection; flow model biofilm, Hog1-, Hap43-, GCN-induced; repressed upon phagocytosis; repressed in Spider biofilms by Bcr1, Ndt80, Rob1, Brg1
C4_00010W_A	TLO9	-3.1165	0.00245752	Member of a family of telomere-proximal genes of unknown function; Hap43p-repressed gene
C1_10800C_A	ALP1	-1.91048	0.00249415	Cystine transporter; present in pathogenic yeasts (no human or murine homolog); Spider biofilm induced
C5_02500C_A	orf19.4262	-1.84146	0.00251548	Ortholog(s) have mRNA binding activity and role in establishment of mitochondrion localization, nuclear-transcribed mRNA catabolic process, deadenylation-dependent decay, protein-containing complex localization
C4_04010W_A	orf19.5311	-2.13993	0.0025266	Ortholog of C. dubliniensis CD36 : Cd36_43850, C. parapsilosis CDC317 : CPAR2_402060, Pichia stipitis Pignal : PICST_68242, Candida tropicalis MYA-3404 : CTRG_00303 and Candida albicans WO-1 : CAWG_03390
C3_06030W_A	NOG1	-1.81011	0.00254872	Putative GTPase; mutation confers hypersensitivity to 5-fluorocytosine (5-FC), 5-fluorouracil (5-FU), and tubercidin (7-deazaadenosine); repressed by prostaglandins; Hap43-induced
C1_01630W_A	orf19.3353	-1.96001	0.00255466	Protein similar to a mitochondrial complex I intermediate-associated protein; fluconazole-repressed; Spider biofilm induced; rat catheter biofilm repressed
C5_04170W_A	orf19.3900	-1.33568	0.00259426	Ortholog(s) have role in mitochondrial fusion and mitochondrial outer membrane localization
C2_05980C_A	orf19.4122	-1.50564	0.00260181	Ortholog(s) have acyl-CoA hydrolase activity, role in fatty acid beta-oxidation, fatty acid oxidation and peroxisome localization
C5_04730C_A	SSD1	-1.40033	0.00261437	Protein with role in resistance to host antimicrobial peptides; virulence role in murine infection; functional homolog of S. cerevisiae Ssd1p, which suppresses various mutant phenotypes; constitutively expressed and not cell-cycle regulated
C1_07410C_A	SKP1	-1.49144	0.00261437	Putative subunit D of kinetochore protein complex CBF3; regulated by Gcn4p; repressed in response to amino acid starvation (3-aminotriazole treatment)
C5_03610W_A	HEX1	-1.51315	0.00266881	Beta-N-acetylhexosaminidase/chitobiase, highly glycosylated enzyme that is secreted to the periplasm and culture medium; required for full virulence; may have role in carbon or nitrogen scavenging; possibly an essential gene (UAU1 method)
C4_00510C_A	RLP24	-2.82979	0.00268107	Putative ribosomal protein; Hap43-induced; essential gene; heterozygous mutation confers hypersensitivity to 5-fluorocytosine (5-FC), 5-fluorouracil (5-FU), and tubercidin (7-deazaadenosine); Spider biofilm induced
C7_00960W_A	RPS18	-1.77356	0.00270103	Predicted ribosomal protein; repressed upon phagocytosis by murine macrophage; repressed by nitric oxide; Hap43-induced; Spider biofilm repressed
CR_03410W_A	orf19.2381	-1.54131	0.0027544	Protein of unknown function; possibly an essential gene, disruptants not obtained by UAU1 method
C2_04600C_A	RPL17B	-1.83433	0.00282031	Ribosomal protein L17; mutation confers hypersensitivity to 5-FU, tubercidin; repressed upon phagocytosis by macrophage; Hap43-induced; Spider biofilm repressed
C3_00710W_A	CHS8	-1.82882	0.00288404	Chitin synthase required for synthesis of long-chitin fibrils; nonessential; 8 or 9 membrane spanning regions; mRNA present in yeast and hyphae; induced during cell wall regeneration; flow model biofilm repressed
C4_01520C_A	RPL20B	-1.62408	0.00292077	Ribosomal protein L20; repressed upon phagocytosis by murine macrophage; alternatively spliced intron in 5' UTR; Hap43-induced; Spider biofilm repressed
C1_09370W_A	CEF1	-1.48423	0.0029352	Putative mRNA splicing factor; Spider biofilm induced; appears to be essential in a repressible expression assay; repression leads to decreased filamentation, possibly due to altered intron retention
C7_02630W_A	orf19.3701	-1.8738	0.00293533	Protein of unknown function; mutants are viable; ortholog of S. cervisiae Art10, a protein of unknown function
C6_00760W_A	orf19.3649	-1.63919	0.00304678	Ortholog(s) have adenyl-nucleotide exchange factor activity, role in cytoplasm protein quality control by the ubiquitin-proteasome system and cytosol localization
C2_01990C_A	FAB1	-1.59142	0.00308688	Phosphatidylinositol 3-phosphate 5-kinase; required for hyphal growth on solid media, and for wild-type vacuolar morphology and acidification; not required for wild-type virulence in mouse systemic infection or for adherence to HeLa cells
C3_01330W_A	ZCF8	-3.14254	0.00316015	Zn(II)2Cys6 transcription factor involved in regulation of vacuolar functions; modulates interactions with host epithelial cells; repressed by fluphenazine treatment; required for yeast cell adherence to silicone substrate
C5_04880C_A	PUT2	-1.58599	0.00317004	Putative delta-1-pyrroline-5-carboxylate dehydrogenase; regulated by Put3p; null mutant cannot grow on proline as a nitrogen source and shows reduced invasive growth both in vitro and in vivo; Spider biofilm induced
C1_12510W_A	RAX2	-1.79648	0.00329571	Plasma membrane protein involved in establishment of bud sites and linear direction of hyphal growth; filament induced, repressed by Rim101, Tup1; Hap43-induced; Spider biofilm induced
CR_00460C_A	orf19.7488	-3.52441	0.00330178	Component of the SSU processome; predicted role in pre-18S rRNA processing; Spider biofilm induced
C1_11270W_A	orf19.675	-1.61979	0.00339087	Cell wall protein; induced in core stress response and core caspofungin response; iron-regulated; amphotericin B, ketoconazole, and hypoxia induced; regulated by Cyr1, Ssn6; induced in oralpharyngeal candidasis; Spider biofilm repressed
C7_01840W_A	IQG1	-2.45224	0.00344264	Actomyosin ring component at bud neck; cell-cycle regulated ser phosphorylation at CDK sites regulate association with Bni1/Bnr1, Iqg1 degradation, and ring disassembly; mutation causes cytokinetic defects; rat catheter biofilm repressed
C7_00020C_A	RVS161	-1.43184	0.00349337	Protein required for endocytosis; contains a BAR domain, which is found in proteins involved in membrane curvature; null mutant exhibits defects in hyphal growth, virulence, cell wall integrity, and actin patch localization
C6_01630W_A	TIF3	-2.55601	0.00350879	Putative translation initiation factor; genes encoding ribosomal subunits, translation factors, and tRNA synthetases are downregulated upon phagocytosis by murine macrophage
C4_06720W_A	NOP1	-1.94916	0.00359526	Nucleolar protein; flucytosine induced; Hap43-induced; Spider biofilm repressed
C2_07570W_A	RNR22	-1.30554	0.00361962	Putative ribonucleoside diphosphate reductase;colony morphology-related gene regulation by Ssn6; transcript regulated by tyrosol and cell density; Hap43-repressed; Spider biofilm induced
C1_01610C_A	orf19.3351	-1.91297	0.0038177	Protein of unknown function; Hap43-induced; Spider biofilm induced
C1_13680C_A	GCV3	-1.79037	0.00397262	Glycine decarboxylase, subunit H; protein level decrease in stationary phase cultures
C1_01870C_A	CYS4	-1.91179	0.00397607	Cystathionine beta-synthase; sulfur amino acid biosynthesis; antigenic in mouse; flow model biofilm induced; alkaline induced; macrophage/pseudohyphal-induced; present in exponential and stationary growth phase yeast cultures
CR_07020W_A	orf19.2363	-2.05809	0.00400556	Ortholog(s) have thiosulfate sulfurtransferase activity and role in sulfur compound metabolic process
C4_04000W_A	MET4	-1.23837	0.00404181	Putative transcription coactivator; predicted role in sulfur amino acid metabolism; required for yeast cell adherence to silicone substrate; Spider biofilm induced
C4_02830C_A	HCA4	-2.44547	0.00408429	Putative role in regulation of cell wall biogenesis; Hap43p-induced gene; possibly an essential gene, disruptants not obtained by UAU1 method; flow model and rat catheter biofilm induced
C1_00370W_A	orf19.6072.1	-1.40386	0.00419925	Protein of unknown function
C2_05260W_A	BUD14	-1.44324	0.00426338	Putative SH3-domain-containing protein; predicted role in bud-site selection; Spider biofilm induced
C7_02380C_A	CYP1	-1.49048	0.00434205	Peptidyl-prolyl cis-trans isomerase; cyclosporin A sensitive activity; soluble in hyphae; biofilm induced, macrophage-induced protein; downregulated upon treatment of biofilm with farnesol; present in exponential and stationary phase cells
C3_01130C_A	orf19.2515	-1.06235	0.00436363	ZZ-type zinc finger protein; rat catheter and Spider biofilm induced
C3_04500C_A	RPL19A	-1.6382	0.00438788	Ribosomal protein L19; repressed upon phagocytosis by murine macrophages; Hap43-induced gene; Spider biofilm repressed
C3_06090C_A	OCH1	-1.38501	0.00439656	Alpha-1,6-mannosyltransferase; initiates N-glycan outer chain branch addition; similar to S. cerevisiae Och1p; required for wild-type virulence in mouse intravenous infection; fungal-specific (no human or murine homolog)
CR_05740C_A	PTC4	-1.59332	0.00447188	Type PP2C serine/threonine phosphatase; localized to mitochondria; mutation causes sensitivity to sodium, potassium and azole drugs; decreased expression in hyphae compared to yeast-form cells
C1_01370C_A	RPS21B	-1.78633	0.00454469	Ribosomal protein S21; regulated by Nrg1, Tup1; colony morphology-related gene regulation by Ssn6; positively regulated by Tbf1, Hap43; Spider biofilm repressed
CR_02300C_A	orf19.3737	-1.573	0.00454988	Protein with a Vps9 vacuolar protein sorting protein domain; Hap43-repressed; repressed by ciclopirox olamine; Spider biofilm induced
C5_02070C_A	orf19.3161	-1.36067	0.00469212	Ortholog(s) have ATPase activator activity, RNA binding activity
C2_04750W_A	orf19.192	-1.63182	0.00471996	Has domain(s) with predicted magnesium ion transmembrane transporter activity, role in magnesium ion transport and membrane localization
C6_02490C_A	orf19.5518	-1.64509	0.00489424	Protein of unknown function; Spider biofilm induced
C7_03150W_A	orf19.5140	-1.68063	0.00509367	Protein of unknown function; rat catheter and Spider biofilm induced
C1_05920W_A	orf19.2457	-3.09478	0.00511264	Protein of unknown function; induced during chlamydospore formation in both C. albicans and C. dubliniensis; Spider biofilm induced
C1_11040W_A	RPL29	-1.75197	0.0052885	Ribosomal protein L29; induced upon germ tube formation; colony morphology-related gene regulation by Ssn6; intron in 5'-UTR; Spider biofilm repressed
CR_04210C_A	QDR1	-2.26714	0.00531487	Putative antibiotic resistance transporter; regulated by white-opaque switch, Nrg1, Tup1; Hap43, caspofungin repressed; repressed during chlamydospore formation; flow model biofilm induced; Spider biofilm repressed
C1_10390C_A	RPL42	-1.73848	0.00531487	Putative 60S ribosomal subunit protein; colony morphology-related gene regulation by Ssn6; Spider biofilm repressed
C1_00210C_A	orf19.6082	-2.04595	0.00531487	Ortholog(s) have unfolded protein binding activity, role in protein folding, protein localization to cell surface and endoplasmic reticulum membrane localization
C1_10270C_A	SFH5	-2.11397	0.00545385	Putative phosphatidylinositol transporter; rat catheter and Spider biofilm repressed
CR_05380C_A	YCP4	-2.00805	0.00566631	Flavodoxin-like protein involved in oxidative stress protection and virulence; flow model, rat catheter and Spider biofilm repressed
C5_00490C_A	BUD2	-1.4348	0.00583757	GTPase activating protein (GAP) for Rsr1; negative regulator of filament branching, acts in hyphal growth guidance; required for wild-type budding pattern; induced in low iron; regulated by tyrosol and cell density
CR_03890W_A	WOR3	-1.19592	0.0058385	Transcription factor; modulator of white-opaque switch; induced in opaque cells; promoter bound by Wor1; overexpression at 25 degr shifts cells to opaque state; deletion stabilizes opaque cells at higher temperatures; Spider biofilm induced
CR_05030W_A	orf19.649	-1.47183	0.00594467	Ortholog of C. dubliniensis CD36 : Cd36_30530, C. parapsilosis CDC317 : CPAR2_203340, C. auris B8441 : B9J08_000376 and Candida tenuis NRRL Y-1498 : CANTEDRAFT_117008
CR_08500W_A	orf19.6418	-1.82222	0.0060146	Ortholog(s) have unfolded protein binding activity and role in protein import into nucleus, ribosomal large subunit biogenesis
C7_01410C_A	NBP2	-1.16153	0.00626291	Protein containing an SH3 domain; involved in vacuolar fusion in hyphae; mutants form multiple germ tubes; Spider biofilm induced
C4_02290W_A	LAB5	-1.43221	0.00636285	Ortholog(s) have role in protein lipoylation
C4_06470W_A	orf19.2887	-1.62285	0.00645319	Ortholog in S. cerevisiae is localizedto the bud, mating projection tip, and associates with ribosomes; Spider biofilm induced
C3_04920C_A	orf19.5961	-1.32527	0.00646936	Ortholog(s) have proteasome regulatory particle binding, protein folding chaperone activity, role in proteasome regulatory particle assembly and cytosol, nucleus localization
C4_01200C_A	AAT22	-3.40801	0.00656302	Aspartate aminotransferase; nitrogen metabolism; similar but not orthologous to S. cerevisiae Aat2; clade-associated gene expression; protein levels decrease in stationary phase yeast; mutant is viable; flow model biofilm repressed
C1_11700C_A	MRF1	-1.34095	0.00658021	Putative mitochondrial respiratory protein; induced by farnesol, benomyl, nitric oxide, core stress response; oxidative stress-induced via Cap1; stationary-phase enriched protein; Spider biofilm induced
C1_04520C_A	PHO85	-1.21196	0.00666246	Functional homolog of S. cerevisiae Pho85p, a cyclin-dependent kinase that regulates transcription of PHO genes involved in phosphate metabolism; necessary for geldanamycin-induced filamentation; gene has intron
C3_01550C_A	TOS1	-1.54367	0.00689068	Protein similar to alpha agglutinin anchor subunit; secreted; exogenously expressed protein is a substrate for Kex2 processing in vitro; fluconazole-induced; induced by alpha pheromone in SpiderM medium; Hap43-induced
C6_03290W_A	orf19.5617	-1.22883	0.00693087	Ortholog(s) have methylated histone binding activity
C5_03480C_A	orf19.6656	-1.32494	0.00730666	Spermidine transporter; induced in strains from HIV patients with oral candidiasis; alkaline repressed; amphotericin B induced; colony morphology regulated by Ssn6; reduced oral epithelial cell damage by mutant; Spider biofilm induced
C1_11060C_A	RPL2	-1.5697	0.00739329	Putative 60S ribosomal protein L2; Hap43-induced gene; repressed in infected rabbit kidney in SC5314, but not NGY152, strain background; Spider biofilm repressed
C2_05610C_A	RPS8A	-1.60911	0.00748307	Small 40S ribosomal subunit protein; induced by ciclopirox olamine; repressed upon phagocytosis by murine macrophage; 5'-UTR intron; Hap43-induced; Spider biofilm repressed
C2_03100W_A	EFT2	-1.35308	0.00771716	Elongation Factor 2 (eEF2); GTPase; essential; highly expressed; target of sordarin antifungals; antigenic in human/mouse; lacks site for regulatory phosphorylation by eEF2 kinase; GCN-regulated; higher protein amount in stationary phase
C1_12350W_A	orf19.5229	-1.67292	0.00820683	Ortholog(s) have 3'-5'-RNA exonuclease activity, RNA endonuclease activity, RNA exonuclease activity, RNA nuclease activity, small GTPase binding, tRNA binding activity
C1_13220C_A	AKR1	-2.39398	0.00854127	Ankyrin-repeat protein; induced by fluphenazine
C1_02130C_A	GAL1	-1.87193	0.00872161	Galactokinase; galactose, Mig1, Tup1, Hap43 regulated; fluconazole, ketoconazole-induced; stationary phase enriched protein; GlcNAc-induced protein; farnesol, hypoxia-repressed in biofilm; rat catheter and Spider biofilm induced
C4_01060W_A	MLP1	-1.53331	0.00886548	Ortholog(s) have promoter-terminator loop anchoring activity, ribonucleoprotein complex binding activity
C6_02870W_A	RNH1	-1.42343	0.00890317	Ribonuclease H (RNAse H); hyphal-induced; flucytosine induced; similar to orf19.5564 (see Locus History); possibly essential (UAU1 method); rat catheter biofilm induced; flow model biofilm repressed
C1_10930C_A	UBA4	-1.34547	0.00897325	Putative ubiquitin activating protein; Hap43-repressed; induced by prostaglandins; clade-associated gene expression
CR_03170W_A	DPS1-1	-1.29825	0.00912446	Putative tRNA-Asp synthetase; genes encoding ribosomal subunits, translation factors, tRNA synthetases are downregulated upon phagocytosis by murine macrophage; protein enriched in stationary phase yeast cultures
C1_09760C_A	SHY1	-1.31244	0.0091914	Cytochrome c oxidase biosynthesis protein; transcript regulated by Nrg1 and Mig1
C3_02750W_A	orf19.265	-2.27035	0.00921732	Protein with a ribonuclease III domain; flow model biofilm induced; Spider biofilm induced
C1_12730W_A	RVS162	-1.86213	0.00921732	Protein containing a BAR domain, which is found in proteins involved in membrane curvature; null mutant does not display the endocytic, hyphal growth, virulence, or cell wall defects exhibited by mutants in related genes RVS161 and RVS167
C2_09780C_A	orf19.1372	-1.6958	0.00935994	Protein of unknown function; transcript regulated by Mig1 and Tup1
C7_03730C_A	orf19.5504	-1.79434	0.00942666	Ortholog of C. dubliniensis CD36 : Cd36_73400, C. parapsilosis CDC317 : CPAR2_703180, C. auris B8441 : B9J08_003875 and Candida tenuis NRRL Y-1498 : CANTEDRAFT_104803
C5_00500W_A	NAM	-1.05597	0.00948721	Putative role in nonsense-mediated mRNA decay; similar to S. cerevisiae Nam7p; gene induced by ciclopirox olamine treatment
C3_01900C_A	orf19.1656	-2.71397	0.00954644	Protein with a predicted FYVE/PHD zinc finger domain; Hap43-repressed; Spider biofilm induced
CR_03690W_A	orf19.4368	-1.8088	0.00960425	Ortholog of C. dubliniensis CD36 : Cd36_28890, C. parapsilosis CDC317 : CPAR2_801690, C. auris B8441 : B9J08_004854 and Candida tenuis NRRL Y-1498 : CANTEDRAFT_106471
C2_00300C_A	CKB1	-1.57465	0.00968131	Regulatory subunit of protein kinase CK2 (casein kinase II), beta subunit; null mutants are hypersensitive to caspofungin and hydrogen peroxide medium
C5_03940C_A	orf19.3218	-1.25956	0.00975695	Putative multidrug resistance protein; upregulated by Efg1p
