# Supplementary material for: Diet-responsive genetic determinants of intestinal colonization in the yeast Candida albicans
Source: mBio. 2025 Nov 26;17(1):e02430-25. doi: 10.1128/mbio.02430-25 (PMC12802223; doi:10.1128/mbio.02430-25)
Supplement: Table S3 — List of differentially expressed genes (WT vs. sok1). [file mbio.02430-25-s0004.xlsx]

## Sheet: WT_vs_sok1_UP
Table S3. List of differentially expressed genes (WT vs. sok1)
Systematic name	Standard name	Log2(WT/sok1)	adjusted P value	Annotation
CR_06000W_A	SOK1	4.35895	4.42791e-43	Protein kinase required for degradation of Nrg1p; mutants are sensitive to growth on hydrogen peroxide medium; induced by alpha pheromone in SpiderM medium; rat catheter and Spider biofilm induced
C6_00850W_A	orf19.86	3.74029	1.51971e-35	Putative glutathione peroxidase, one of three similar genes located in tandem on Chr 6; all three appear subsidiary to GPX3; induced by peroxide, exposure to neutrophils, and macrophage blood fractions; localizes to cytoplasm
CR_07400C_A	LPD1	3.50851	6.68159e-34	Putative dihydrolipoamide dehydrogenase; soluble in hyphae; antigenic in human oral infection and murine systemic infection; macrophage-induced protein; protein present in exponential and stationary phase yeast cultures; Hap43p-repressed
C1_02040C_A	orf19.3661	3.87445	9.5895e-34	Putative deubiquitinating enzyme; induced by Mnl1 under weak acid stress
C1_13100W_A	orf19.4936.1	3.72707	1.17078e-28	Putative adhesin-like protein; Spider biofilm induced
CR_05170C_A	FDH1	2.53213	1.39882e-20	Formate dehydrogenase; oxidizes formate to CO2; Mig1 regulated; induced by macrophages; fluconazole-repressed; repressed by Efg1 in yeast, not hyphal conditions; stationary phase enriched; rat catheter and Spider biofilm induced
CR_00310C_A	orf19.7502	3.37399	1.47012e-19	Protein of unknown function; Hap43-induced gene; upregulated in a cyr1 null mutant; Spider biofilm induced
C1_11660W_A	GAD1	3.97016	1.52314e-18	Putative glutamate decarboxylase; alkaline, macrophage-downregulated gene; amphotericin B induced; induced by Mnl1 under weak acid stress; stationary phase enriched protein; rat catheter biofilm repressed
C4_05900C_A	orf19.1277	2.55139	2.83477e-16	Protein of unknown function; Rgt1, Hap43-repressed; flow model biofilm induced; Spider biofilm induced
C3_04530C_A	TEC1	4.35275	4.96417e-16	TEA/ATTS transcription factor; white cell pheromone response, hyphal gene regulation; required for Spider and RPMI biofilm formation; regulates BCR1; Cph2 regulated transcript; alkaline, rat catheter, Spider, flow model biofilm induced
CR_04820W_A	orf19.6311	3.22141	4.96417e-16	Protein of unknown function; Hap43-induced; rat catheter and Spider biofilm induced
C6_00440C_A	FET34	4.05623	7.47174e-16	Multicopper ferroxidase; induced by low iron, ciclopirox olamine, ketoconazole, hypoxia; alkaline induced by Rim101; repressed in fluconazole-resistant isolate; Sfu1, Hog1 repressed; complements S. cerevisiae fet3; Spider biofilm induced
C7_00350C_A	orf19.7085	2.76659	3.17304e-15	Protein of unknown function; induced in core stress response; induced by cadmium stress via Hog1; oxidative stress-induced via Cap1; induced by Mnl1 under weak acid stress; macrophage-repressed; rat catheter and Spider biofilm induced
C6_00750C_A	PGK1	2.31461	1.30576e-14	Phosphoglycerate kinase; localizes to cell wall and cytoplasm; antigenic in murine/human infection; flow model biofilm, Hog1-, Hap43-, GCN-induced; repressed upon phagocytosis; repressed in Spider biofilms by Bcr1, Ndt80, Rob1, Brg1
C7_02040C_A	CUP9	2.4	5.9338e-14	Transcription factor; represses SOK1 expression in response to farnesol inhibition; yeast-hypha switch repressed; ketoconazole-induced; Plc1-regulated; colony morphology-related Ssn6 regulation; Spider, flow model biofilm induced
C3_03420C_A	NDE1	3.30585	9.62017e-14	Putative NADH dehydrogenase; may act alternatively to complex I in respiration; caspofungin repressed; rat catheter biofilm induced; Spider biofilm repressed
CR_06440C_A	BCR1	2.34516	5.95169e-13	Transcription factor; regulates a/alpha biofilm formation, matrix, cell-surface-associated genes; confers adherence, impermeability, impenetrability, fluconazole resistance; Tup1/Tec1/Mnl1-regulated; mRNA binds She3; Spider biofilm induced
C7_04230W_A	NRG1	3.40253	9.48187e-13	Transcription factor/repressor; regulates chlamydospore formation/hyphal gene induction/virulence and rescue/stress response genes; effects both Tup1 dependent and independent regulation; flow model biofilm induced; Spider biofilm repressed
C3_05910W_A	ZCF35	3.01606	3.42337e-12	Zn(II)2Cys6 transcription factor; Hap43-induced; Spider biofilm induced
C1_11580W_A	orf19.1162	2.74792	2.01253e-11	Protein of unknown function; transcript upregulated by benomyl treatment
C6_00960W_A	CAN1	2.96674	4.13082e-11	Basic amino acid permease; complements lysine transport mutation; 10 predicted transmembrane regions, 3 predicted N-glycosylation sites; phagocytosis by macrophages induces transcript; rat catheter, Spider and flow model biofilm induced
C3_06870W_A	TDH3	2.28384	4.51841e-11	NAD-linked glyceraldehyde-3-phosphate dehydrogenase; binds fibronectin, laminin; at cell surface; antigenic in infection; farnesol-repressed; stationary phase-enriched; GlcNAc-induced; flow model biofilm induced; Spider biofilm repressed
C6_00830C_A	CAN3	2.97234	4.96917e-11	Predicted amino acid transmembrane transporter; transcript regulated by white-opaque switch; Hap43-repressed gene
C1_12600C_A	CHR1	1.88949	5.20847e-11	Predicted DEAD-box ATP-dependent RNA helicase; functional homolog of S. cerevisiae Rok1; Hap43-induced; Spider biofilm induced
C4_06710W_A	orf19.3139	2.42939	7.18938e-11	Putative NADP-dependent oxidoreductase; Hap43-repressed; induced by benomyl treatment; oxidative stress-induced via Cap1; rat catheter biofilm repressed
C1_05140W_A	BRG1	3.31817	7.3097e-11	Transcription factor; recruits Hda1 to hypha-specific promoters; Tn mutation affects filamentation; Hap43-repressed; Spider and flow model biofilm induced; required for Spider biofilm formation; Bcr1-repressed in RPMI a/a biofilms
C2_05060C_A	orf19.3537	2.00345	1.61132e-10	Putative sulfiredoxin; regulated by Tsa1, Tsa1B in minimal media at 37 degrees C; flow model biofilm induced; Spider biofilm induced
C6_01070C_A	CIP1	2.67774	2.56666e-10	Possible oxidoreductase; transcript induced by cadmium but not other heavy metals, heat shock, yeast-hypha switch, oxidative stress (via Cap1), or macrophage interaction; stationary phase enriched protein; Spider biofilm induced
C5_01250W_A	GPR1	2.53384	7.2682e-10	Plasma membrane G-protein-coupled receptor of the cAMP-PKA pathway; detects lactate and triggers signaling pathway that regulates beta-glucan masking and immune evasion; binds Gpa2; regulates HWP1 and ECE1; required for WT hyphal growth
C2_06720W_A	GRE2	2.19047	1.27329e-09	Putative reductase; Nrg1 and Tup1-regulated; benomyl- and hyphal-induced; macrophage/pseudohyphal-repressed; repressed by low iron; possibly involved in osmotic stress response; stationary phase enriched protein; Spider biofilm induced
CR_03280W_A	IFR2	2.32656	1.49061e-09	Zinc-binding dehydrogenase; induced by benomyl, ciclopirox olamine, alpha pheromone, Hap43; regulated by oxidative stress via Cap1, osmotic stress via Hog1; protein present in exponential and stationary phase; rat catheter biofilm repressed
C3_05570W_A	QDR2	2.36643	1.6867e-09	Predicted MFS membrane transporter, member of the drug:proton antiporter (12 spanner) (DHA1) family; Spider biofilm induced
CR_05540C_A	orf19.5848	4.36982	1.7984e-09	RING-type zinc finger protein; upregulated during oral infection; mutants have reduced ability to damage oral epithelial cells; Spider and flow model biofilm induced
C2_03220C_A	STP4	2.57957	3.56851e-09	C2H2 transcription factor; induced in core caspofungin response; colony morphology-related gene regulation by Ssn6; induced by 17-beta-estradiol, ethynyl estradiol; rat catheter and Spider biofilm induced
C7_02910W_A	ENA21	2.79506	5.84462e-09	Predicted P-type ATPase sodium pump; Gcn4p-regulated; flucytosine, amphotericin B, or ketoconazole-induced; osmotic stress-induced; overlaps orf19.5170.1, which is annotated as a blocked reading frame; Spider biofilm induced
C7_00090C_A	CSA1	3.22973	9.73169e-09	Surface antigen on elongating hyphae and buds; strain variation in repeat number; ciclopirox, filament induced, alkaline induced by Rim101; Efg1-, Cph1, Hap43-regulated; required for WT RPMI biofilm formation; Bcr1-induced in a/a biofilms
C2_04050C_A	DCK1	1.96892	9.73169e-09	Putative guanine nucleotide exchange factor; required for embedded filamentous growth; activates Rac1; has a DOCKER domain; similar to adjacent DCK2 and to S. cerevisiae Ylr422wp; regulated by Nrg1; Spider biofilm induced
C3_00880W_A	KGD1	2.33457	1.02229e-08	Putative 2-oxoglutarate dehydrogenase; regulated by Efg1 under yeast but not hyphal growth conditions; transcript induced in an RHE model of oral candidiasis; stationary phase enriched protein; Hap43-repressed; rat catheter biofilm induced
C2_08980C_A	PGA55	2.33991	1.39872e-08	GPI-anchored adhesin-like protein; filament induced; regulated by Nrg1, Tup1; regulated upon hyphal formation; mRNA binds to She3 and is localized to yeast-form buds and hyphal tips; induced during chlamydospore formation
C4_03280W_A	MSN5	1.97432	2.15653e-08	Predicted karyopherin involved in nuclear import and export of proteins; flow model biofilm induced; Spider biofilm induced
C4_06780C_A	OYE32	2.05823	2.15653e-08	NAD(P)H oxidoreductase family protein; induced by nitric oxide, amphotericin B, oxidative stress via Cap1; upregulation associated with MDR1 overexpression or benomyl treatment; macrophage-downregulated protein; Spider biofilm induced
C2_07070W_A	orf19.2262	2.15559	2.70563e-08	Probable quinone oxidoreductase; involved in protection from oxidative stress; induced by quinones, benomyl treatment, nitric oxide, and Spider biofilm; null mutant shows increased susceptibility to killing by neutrophils
C7_00770W_A	orf19.7042	2.94048	3.83118e-08	Protein of unknown function; induced by benomyl or in an azole-resistant strain overexpressing MDR1; induced by nitric oxide; Spider biofilm induced
C1_11700C_A	MRF1	2.17038	6.4124e-08	Putative mitochondrial respiratory protein; induced by farnesol, benomyl, nitric oxide, core stress response; oxidative stress-induced via Cap1; stationary-phase enriched protein; Spider biofilm induced
CR_10260W_A	orf19.7601	2.38534	1.45205e-07	Putative mitochondrial 2' O-ribose methyltransferase; predicted role in methylation of U(2791) in 21S rRNA; Spider biofilm induced
C1_08980C_A	ZWF1	2.25318	1.81269e-07	Glucose-6-phosphate dehydrogenase; antigenic in mice; activity induced by O2 or oxidizing agents H2O2, menadione, macrophage; caspofungin repressed; induced in core stress response; regulated by Gcn2, Gcn4; rat catheter biofilm repressed
C3_07440W_A	TPI1	2.01356	2.01073e-07	Triose-phosphate isomerase; antigenic in mouse/human; mutation affects filamentation; macrophage-repressed; protein in exponential and stationary growth phase yeast; possibly essential; flow model biofilm induced; Spider biofilm repressed
C1_08500C_A	ENO1	1.84383	2.03893e-07	Enolase, involved in glycolysis and gluconeogenesis; also has transglutaminase activity involved in assembly of cell wall polysaccharides; major cell-surface antigen; binds host plasmin/plasminogen; immunoprotective; may be essential
C4_06890W_A	ARR3	1.78731	2.36264e-07	Ortholog of S. cerevisiae Arr3; arsenite transporter of the plasma membrane required for resistance to arsenic compounds; benomyl-induced; Gcn4-regulated; Hap43-repressed; mutant is viable; Spider biofilm induced
C5_02000C_A	ACH1	4.00082	3.0578e-07	Acetyl-coA hydrolase; acetate utilization; nonessential; soluble protein in hyphae; antigenic in human; induced on polystyrene adherence; farnesol-, ketoconazole-induced; no human or murine homolog; stationary phase-enriched protein
C6_04250W_A	orf19.1082.1	2.2507	3.9492e-07	Ortholog(s) have cytochrome-c oxidase activity and role in mitochondrial cytochrome c oxidase assembly, mitochondrial electron transport, cytochrome c to oxygen
C1_05520W_A	orf19.413	3.90277	6.54018e-07	Protein of unknown function; induced by Sfu1; Spider biofilm induced
C2_02390W_A	orf19.1562	2.46468	7.57611e-07	Protein of unknown function; flow model biofilm induced; Spider biofilm induced; repressed by alpha pheromone in SpiderM medium
C1_04680W_A	PIL1	2.25475	1.2241e-06	Eisosome component; predicted role in endocytosis; echinocandin-binding protein; localizes to cell surface of hyphae, but not yeast-form cells; Hap43, YNB biofilm induced; rat catheter biofilm repressed
C3_06000W_A	AHR1	3.29854	1.3831e-06	Zn(II)2Cys6 transcription factor; involved in regulation of adhesion genes; involved in white-opaque switch; acts as repressor of START; forms complex with Mcm1; mutant is sensitive to 5-fluorocytosine and lithium chloride
CR_09880W_A	DEF1	1.98287	1.61828e-06	RNA polymerase II regulator; role in filamentation, epithelial cell escape, dissemination in RHE model; induced by fluconazole, high cell density; Efg1/hyphal regulated; role in adhesion, hyphal growth on solid media; Spider biofilm induced
C5_03770C_A	orf19.1117	4.07175	2.66262e-06	Protein similar to Candida boidinii formate dehydrogenase; virulence-group-correlated expression; Hap43-repressed; Spider biofilm repressed
C1_09780C_A	orf19.4843	1.86887	2.66262e-06	Putative iron/copper reductas; involved in iron homeostasis; rat catheter and Spider biofilm induced
C3_03990C_A	AAP1	1.94877	2.85008e-06	Putative amino acid permease; fungal-specific; possibly essential, disruptants not obtained by UAU1 method; Spider biofilm induced
C4_02360W_A	AMS1	2.48516	3.54613e-06	Putative alpha-mannosidase; transcript regulated by Nrg1; induced during cell wall regeneration; flow model biofilm induced; Spider biofilm induced
C2_10180W_A	IFR1	3.01245	3.85959e-06	Predicted oxidoreductase/dehydrogenase; induced by nitric oxide; rat catheter and Spider biofilm induced
C4_02990C_A	GST2	2.08325	4.68939e-06	Glutathione S transferase; induced by benomyl and in populations of cells exposed to fluconazole over multiple generations; regulated by Nrg1, Tup1; induced by nitric oxide; stationary phase enriched; Spider biofilm induced
CR_03720W_A	TAL1	1.51384	6.17242e-06	Transaldolase; protein present in exponential and stationary growth phase yeast cultures; oxidative stress-induced via Cap1; induced by nitric oxide independent of Yhb1p; sumoylation target; rat catheter biofilm repressed
CR_03920C_A	TPO4	2.8539	8.08886e-06	Putative sperimidine transporter; fungal-specific (no human or murine homolog); Spider biofilm induced; promoter bound by Tec1 and Ndt80; Bcr1-repressed in RPMI a/a biofilms
C2_07410W_A	orf19.1890	2.91397	1.19859e-05	Ortholog(s) have acylglycerol lipase activity, triglyceride lipase activity and role in medium-chain fatty acid biosynthetic process, triglyceride metabolic process
C7_01430C_A	orf19.6586	2.92783	1.22445e-05	Protein of unknown function; transcript induced by benomyl or in azole-resistant strain overexpressing MDR1; Ssn6 colony morphology-related regulation; induced by NO; Hap43-repressed; rat catheter and flow model biofilm induced
CR_10250C_A	FDH3	1.39895	1.64049e-05	Glutathione-dependent formaldehyde dehydrogenase; glycine catabolism; repressed by Efg1 in yeast, not hyphal growth conditions; induced by Mnl1 under weak acid stress; Spider biofilm repressed
C4_06820C_A	CZF1	3.89871	1.81801e-05	Transcription factor; regulates white-opaque switch; hyphal growth regulator; expression in S. cerevisiae causes dominant-negative inhibition of pheromone response; required for yeast cell adherence to silicone; Spider biofilm induced
C1_07160C_A	orf19.4450.1	2.12891	1.94314e-05	Protein conserved among the CTG-clade; 2 adjacent upstream SRE-1 elements; highly up-regulated in cecum-grown cells in a Cph2-dependent manner; Hap43-repressed; rat catheter, Spider and flow model biofilm induced
C7_03240W_A	orf19.5131	3.08858	2.13344e-05	Ortholog of S. cerevisiae Gid7, a GID complex protein; involved in proteasome-dependent catabolite inactivation of fructose-1,6-bisphosphatase; Hap43-repressed gene
C5_02860C_A	GRP2	2.15763	4.16844e-05	NAD(H)-linked methylglyoxal oxidoreductase involved in regulation of methylglyoxal and pyruvate levels; regulation associated with azole resistance; induced in core stress response or by oxidative stress via Cap1, fluphenazine, benomyl
CR_00540C_A	MDH1	2.43497	5.0827e-05	Mitochondrial malate dehydrogenase; regulated by Mig1, Tup1, white-opaque switch, phagocytosis; induced in high iron; antigenic during murine and human infection; repressed in Spider biofilms by Bcr1, Tec1, Ndt80, Rob1, Brg1
C1_09210C_A	orf19.4779	1.41345	7.20377e-05	Putative transporter; slightly similar to the Sit1p siderophore transporter; Gcn4p-regulated; fungal-specific; induced by Mnl1p under weak acid stress
C7_00660W_A	GAC1	1.32908	7.5149e-05	Putative regulatory subunit of ser/thr phosphoprotein phosphatase 1; fluconazole-induced; caspofungin repressed; transcript induced by Mnl1 under weak acid stress; regulated by Nrg1, Tup1; Spider and flow model biofilm induced
C2_09950W_A	FCY21	1.50895	7.92771e-05	High affinity, high capacity, hypoxanthine-adenine-guanine-cytosine/H+ symporter; similar to S. cerevisiae Fcy2; mutation confers resistance to 5-fluorocytosine (5-FC); flow model biofilm induced
C5_02630C_A	MNN1	2.53052	7.92771e-05	Putative alpha-1,3-mannosyltransferase; of the mannosyltransferase complex; negatively regulated by Rim101; transcript elevated in chk1 and nik1 mutants, but not in sln1 mutant; Spider and flow model biofilm induced
C7_04210C_A	orf19.7152	4.59078	7.92771e-05	Protein similar to Aspergillus CYSK O-acetylserine sulfhydrylase, suggesting that C. albicans uses an O-acetyl-serine (OAS) pathway of sulfur assimilation; upregulated in biofilm; protein level decreases in stationary phase cultures
C6_01060C_A	CAN2	3.06335	8.01844e-05	Basic amino acid permease; arginine metabolism; regulated by Nrg1/Tup1; caspofungin, flucytosine induced; colony morphology-related regulation by Ssn6; Hap43-repressed; rat catheter and Spider biofilm induced; promoter bound by Efg1
C1_10360C_A	orf19.4907	2.03635	0.000106697	Putative protein of unknown function; Hap43p-repressed gene; increased transcription is observed upon fluphenazine treatment; possibly transcriptionally regulated by Tac1p; induced by nitric oxide; fungal-specific (no human/murine homolog
C1_09440W_A	orf19.4807	2.18581	0.000126326	Ortholog(s) have inorganic diphosphate phosphatase activity, role in aerobic respiration and mitochondrion localization
C3_02480C_A	CCP1	1.57619	0.0001681	Cytochrome-c peroxidase N terminus; Rim101, alkaline pH repressed; induced in low iron or by macrophage interaction; oxygen-induced activity; regulated by Sef1, Sfu1, and Hap43; Spider biofilm induced; rat catheter biofilm repressed
C2_05700W_A	OSM1	1.2648	0.000217787	Putative flavoprotein subunit of fumarate reductase; soluble protein in hyphae; caspofungin repressed; stationary phase enriched protein; flow model biofilm induced; Spider biofilm repressed
CR_10350C_A	TRX1	1.44216	0.00021926	Thioredoxin; involved in response to reactive oxygen species; biofilm, benomyl, flucytosine, peroxide, Hap43 induced; amphotericin B, caspofungin repressed; induced by human neutrophils; macrophage-repressed gene
C6_01410C_A	OYE2	1.93103	0.000232563	Putative NAPDH dehydrogenase; induced by nitric oxide; Spider biofilm induced
C4_01750C_A	FBA1	1.33971	0.000244793	Fructose-bisphosphate aldolase; glycolytic enzyme; antigenic in murine/human infection; regulated by yeast-hypha switch; induced by Efg1, Gcn4, Hog1, fluconazole; phagocytosis-repressed; flow model biofilm induced; Spider biofilm repressed
C6_03850C_A	IHD1	2.0348	0.000280365	GPI-anchored protein; alkaline, hypha-induced; regulated by Nrg1, Rfg1, Tup1 and Tsa1, Tsa1B in minimal media at 37; oralpharyngeal candidasis induced ; Spider biofilm induced; regulated in Spider biofilms by Tec1, Efg1, Ndt80, Rob1, Brg1
C6_00810C_A	orf19.3643	1.73939	0.000317364	Protein of unknown function; Hap43-repressed gene
C2_08200W_A	orf19.2165	1.52275	0.000373943	Predicted hydrolase; induced by nitric oxide
C4_01250W_A	NAT4	2.14158	0.000444649	Putative histone acetyltransferase; involved in regulation of white-opaque switch; early-stage flow model biofilm induced; Spider biofilm induced
C4_06060W_A	VPS13	1.52836	0.0004954	Putative vacuolar protein sorting-associated protein; gene used for multilocus sequence typing
CR_07780W_A	orf19.3706	2.39511	0.000513547	Ortholog of C. dubliniensis CD36 : Cd36_33440, C. parapsilosis CDC317 : CPAR2_702080, C. auris B8441 : B9J08_003174 and Candida tenuis NRRL Y-1498 : CANTEDRAFT_105591
C1_08320W_A	TKL1	1.37143	0.000540784	Putative transketolase; localizes to surface of yeast cells, not hyphae; soluble protein in hyphae; transcript regulated by Nrg1, Mig1, and Tup1; antigenic in human or murine infection; possibly essential (by UAU1 method)
C6_03670C_A	orf19.5735.3	1.22114	0.000540784	Protein of unknown function; Spider biofilm induced
C1_01980W_A	HGT1	1.27398	0.000553289	High-affinity MFS glucose transporter; induced by progesterone, chloramphenicol, benomyl; likely essential for growth; protein newly produced during adaptation to the serum; rat catheter and Spider biofilm induced
C5_01240W_A	AUR1	1.85564	0.000593149	Inositolphosphorylceramide (IPC) synthase; catalyzes the key step in sphingolipid biosynthesis; antifungal drug target; flow model biofilm induced; Spider biofilm induced
C6_01180C_A	EBP1	1.27717	0.000615382	NADPH oxidoreductase; interacts with phenolic substrates (17beta-estradiol); possible role in estrogen response; induced by oxidative, weak acid stress, NO, benomyl, GlcNAc; Cap1, Mnl1 induced; Hap43-repressed; rat catheter biofilm induced
C4_01760W_A	orf19.4617	1.73473	0.000707486	Predicted peptide alpha-N-acetyltransferase; flow model biofilm induced
C2_08390W_A	orf19.1433	1.37691	0.0007695	Protein of unknown function; Hap43-repressed; colony morphology-related gene regulation by Ssn6; Spider biofilm induced
CR_07420W_A	KGD2	1.77589	0.0007695	Putative dihydrolipoamide S-succinyltransferase; induced in high iron; Hap43-repressed; Spider biofilm repressed
C3_05580C_A	GAP2	2.12348	0.000863247	General broad specificity amino acid permease; ketoconazole, flucytosine repressed; Ssy1-dependent histidine induction; regulated by Nrg1, Tup1; colony morphology-related gene regulation by Ssn6; Spider and flow model biofilm induced
CR_08250C_A	HSP104	1.26656	0.000959719	Heat-shock protein; roles in biofilm and virulence; complements chaperone, prion activity in S. cerevisiae; guanidine-insensitive; heat shock/stress induced; repressed in farnesol-treated biofilm; sumoylation target; Spider biofilm induced
CR_07790C_A	YHB1	1.17776	0.000984111	Nitric oxide dioxygenase; acts in nitric oxide scavenging/detoxification; role in virulence in mouse; transcript activated by NO, macrophage interaction; Hap43, hypha repressed; mRNA binds She3
CR_00640W_A	ACC1	2.21157	0.000984111	Putative acetyl-coenzyme-A carboxylases; regulated by Efg1; amphotericin B repressed; caspofungin repressed; 5'-UTR intron; gene used for strain identification by multilocus sequence typing; Hap43-induced; flow model biofilm repressed
C6_02480W_A	orf19.5517	1.52399	0.00103069	Similar to alcohol dehydrogenases; induced by benomyl treatment, nitric oxide; induced in core stress response; oxidative stress-induced via Cap1; Spider biofilm repressed
C1_09160W_A	AOX1	2.43637	0.00109806	Alternative oxidase; low abundance; constitutively expressed; one of two isoforms (Aox1p and Aox2p); involved in a cyanide-resistant respiratory pathway present in plants, protists, and some fungi, absent in S. cerevisiae; Hap43p-repressed
C3_07340W_A	GCY1	2.46026	0.00110321	Aldo/keto reductase; mutation confers hypersensitivity to toxic ergosterol analog; farnesol-repressed; stationary phase enriched protein; flow model biofilm induced; Spider biofilm repressed
C1_07180W_A	CCS1	1.50527	0.00110858	Copper chaperone involved in activation and protection of superoxide dismutase Sod1p
C6_01870C_A	orf19.3395	1.63525	0.00113296	Predicted MFS membrane transporter, member of the drug:proton antiporter (12 spanner) (DHA1) family; induced by nitric oxide, oxidative stress, alpha pheromone; fungal-specific; Hap43-repressed; Spider biofilm induced
C4_01950W_A	orf19.4597	5.41138	0.00114081	Putative F-actin-capping protein subunit beta; possibly an essential gene, disruptants not obtained by UAU1 method
C5_03080C_A	orf19.4337	1.8508	0.00128969	Riboflavin transporter of the major facilitator superfamily (MFS); synergistically lethal with RIB1, as double mutants cannot grow even with supplemental riboflavin; Spider biofilm induced; rat catheter biofilm repressed
C1_11320C_A	orf19.670.2	1.28107	0.00134438	Protein of unknown function; hypoxia, Hap43-repressed; ketoconazole induced; induced in oralpharyngeal candidasis; 16h flow model biofilm repressed, late-stage flow model biofilm induced; rat catheter and Spider biofilm induced
C5_04370C_A	PGA37	2.50328	0.00157484	Putative GPI-anchored protein; Hap43-repressed; Spider biofilm induced
C4_06130W_A	orf19.4715	1.75646	0.00167921	Ortholog(s) have phosphatidylinositol-4,5-bisphosphate binding, tubulin binding activity
C5_04810W_A	PFK1	1.15608	0.00181668	Phosphofructokinase alpha subinit; activated by fructose 2,6-bisphosphate, AMP, ATP inhibited; activity reduced on hyphal induction; phagocytosis-repressed; fluconazole, flow model biofilm induced; rat catheter and Spider biofilm repressed
C2_05460W_A	CDC19	1.20083	0.00182305	Pyruvate kinase at yeast cell surface; Gcn4/Hog1/GlcNAc regulated; Hap43/polystyrene adherence induced; repressed by phagocytosis/farnesol; hyphal growth role; stationary phase enriched; flow model biofilm induced; Spider biofilm repressed
C1_13860C_A	GND1	1.20711	0.00182305	6-phosphogluconate dehydrogenase; soluble in hyphae; farnesol, macrophage-induced protein; antigenic in mice; dual localization to cytosol and peroxisomes depends on alternative splicing; rat catheter and Spider biofilm repressed
CR_09690C_A	PLB3	1.07631	0.00210575	GPI-anchored cell surface phospholipase B; possibly secreted; fungal-specific (no mammalian homolog); induced by Tbf1; fluconazole-induced; possible essential gene (UAU1 method); Spider and flow model biofilm induced
CR_07770C_A	PTC6	3.03227	0.00221158	Mitochondrial protein phosphatase of the Type 2C-related family (serine/threonine-specific), functional homolog of S. cerevisiae Ptc6p; mutant shows virulence defect
C5_00590W_A	PET9	1.10469	0.00225515	Mitochondrial ADP/ATP carrier protein involved in ATP biosynthesis; possible lipid raft component; 3 predicted transmembrane helices; flucytosine induced; ketoconazole-induced; downregulated by Efg1p
C1_05870W_A	PRN3	2.16583	0.00236241	Protein similar to pirin; induced by Mnl1 under weak acid stress; Hap43-repressed; Spider biofilm induced
C4_02070W_A	PHO114	2.21019	0.0023964	Acid phosphatase; induced by Mnl1 under weak acid stress; Spider biofilm induced
C5_04190W_A	MRV2	1.26913	0.00258589	Protein of unknown function; repressed by fluphenazine treatment or in an azole-resistant strain that overexpresses CDR1 and CDR2; Spider biofilm induced
CR_09790W_A	ALO1	1.34393	0.00260176	D-Arabinono-1,4-lactone oxidase involved in biosynthesis of dehydro-D-arabinono-1,4-lactone, which has a protective role against oxidative damage; plasma membrane-localized;required for full virulence in a mouse model of systemic infection
C5_02710W_A	TRR1	1.26036	0.00260394	Thioredoxin reductase; regulated by Tsa1/Tsa1B, Hap43; induced by nitric oxide, peroxide; oxidative stress-induce via Cap1; induced by human neutrophils; stationary phase enriched protein
C1_03510C_A	orf19.3053	2.54746	0.0026199	Protein of unknown function; present in exponential and stationary phase yeast; identified in extracts from biofilm and planktonic cells; flow model biofilm induced gene; GlcNAc-induced protein
C1_07900W_A	COI1	2.55947	0.00269102	Secreted protein; ciclopirox olamine induced; regulated by Ssn6; induced by nitric oxide independent of Yhb1; Hap43-induced; Spider biofilm repressed
C1_13810W_A	orf19.5019	1.41321	0.00278874	Ortholog of C. dubliniensis CD36 : Cd36_12800, C. parapsilosis CDC317 : CPAR2_203460, C. auris B8441 : B9J08_004645 and Candida tenuis NRRL Y-1498 : CANTEDRAFT_94106
C2_03520C_A	ADAEC	2.42229	0.00278874	Protein of unknown function; transcription is specific to white cell type
C3_02220W_A	CAP1	1.22217	0.00281744	AP-1 bZIP transcription factor; apoptotic, oxidative stress response/resistance, multidrug resistance; nuclear in oxidative stress; complements S. cerevisiae yap1 mutant; oralpharyngeal candidasis-, human neutrophil, Spider biofilm induced
C3_00720W_A	PMA1	1.65513	0.00281744	Plasma membrane H(+)-ATPase; highly expressed, comprises 20-40% of total plasma membrane protein; levels increase at stationary phase transition; fluconazole induced; caspofungin repressed; upregulated in RHE model; Spider biofilm repressed
C2_03270W_A	GPM1	1.11635	0.00282454	Phosphoglycerate mutase; surface protein that binds host complement Factor H and FHL-1; antigenic; fluconazole, or amino acid starvation (3-AT) induced, farnesol-repressed; Hap43, flow model biofilm induced; Spider biofilm repressed
C1_02530C_A	DIP5	1.0779	0.00339758	Dicarboxylic amino acid permease; mutation confers hypersensitivity to toxic ergosterol analog; induced upon phagocytosis by macrophage; Gcn4-regulated; upregulated by Rim101 at pH 8; rat catheter and Spider biofilm induced
C4_01840C_A	orf19.4609	2.3239	0.00340231	Putative dienelactone hydrolase; protein abundance is affected by URA3 expression in the CAI-4 strain background; protein present in exponential and stationary growth phase yeast cultures; rat catheter biofilm repressed
C1_10220C_A	TPK1	1.05319	0.00346889	cAMP-dependent protein kinase (PKA) catalytic subunit; isoform of Tpk2; involved in regulation of filamentation, phenotypic switching and mating; WT nuclear localization requires Bcy1; produced during stationary, not exponential growth
C1_12250C_A	orf19.5238	2.51277	0.00349327	Ortholog of C. dubliniensis CD36 : Cd36_11490, C. parapsilosis CDC317 : CPAR2_701040, C. auris B8441 : B9J08_003931 and Candida tenuis NRRL Y-1498 : CANTEDRAFT_104365
C2_06460W_A	RTA3	2.49845	0.00366982	7-transmembrane receptor protein involved in regulation of asymmetric lipid distribution in plasma membrane; involved in biofilm formation; putative drug-responsive regulatory site; rat catheter biofilm induced
CR_06340C_A	PGI1	1.70353	0.00394961	Glucose-6-phosphate isomerase; enzyme of glycolysis; antigenic; Efg1-regulated; induced upon adherence to polystyrene; repressed by phagocytosis, human neutrophils; flow model biofilm induced; rat catheter and Spider biofilm repressed
C1_02700C_A	orf19.2959.1	1.27082	0.00404859	Plasma membrane protein; appears to be at least partially redundant with Pmp3p; induced by hypoxia, ketoconazole, Spider biofilm, and oral infection; mutant has reduced capacity to damage oral epithelial cells
C1_07880C_A	GCS1	1.22825	0.00415624	Gamma-glutamylcysteine synthetase; glutathione synthesis, required for virulence;induced in low iron, H2O2, Cd, or presence of human neutrophils; possibly adherence-induced; Spider and F-12/CO2 biofilm induced
C3_04090W_A	SBP1	1.22139	0.00431916	Similar to RNA binding proteins; downregulated upon adherence to polystyrene; stationary-phase enriched protein
C4_05440C_A	orf19.1800	1.49369	0.00455912	Protein of unknown function; Spider biofilm induced
C6_03790C_A	HGT10	2.57631	0.00504859	Glycerol permease involved in glycerol uptake; member of the major facilitator superfamily; induced by osmotic stress, at low glucose in rich media, during cell wall regeneration; 12 membrane spans; Hap43p-induced gene
C4_00120W_A	PGA7	3.59319	0.00538942	GPI-linked hyphal surface antigen; induced by ciclopirox olamine, ketoconazole, Rim101 at pH 8; Hap43, fluconazole; flow model biofilm induced; Spider biofilm induced; required for RPMI biofilm; Bcr1-induced in a/a biofilm
C3_03980C_A	orf19.2812	2.5056	0.00617342	Protein of unknown function; Spider biofilm induced
C5_00880C_A	GIT3	1.26409	0.00689303	Glycerophosphocholine permease; white cell specific transcript; fungal-specific; alkaline repressed; caspofungin, macrophage/pseudohyphal-repressed; flow model biofilm induced; Spider biofilm induced
C7_01940C_A	orf19.6527	1.24812	0.00697279	Pheromone-regulated protein (Prm10) of S. cerevisiae; colony morphology-related gene regulation by Ssn6; induced by Mnl1 under weak acid stress; possibly essential gene, disruptants not obtained by UAU1 method; Spider biofilm induced
C5_02600W_A	PUT1	1.26854	0.00701966	Putative proline oxidase; regulated by Rim101p and Put3p; null mutant cannot grow on proline as a nitrogen source and shows reduced filamentation and reduced invasive growth both in vitro and in vivo; Spider biofilm induced
C2_09010W_A	STB3	1.50432	0.0071069	Putative SIN3-binding protein 3 homolog; caspofungin induced; macrophage/pseudohyphal-repressed; rat catheter biofilm induced
C3_03800W_A	PTR22	1.27556	0.00759666	Oligopeptide transporter involved in uptake of di-/tripeptides; regulated by Stp2 and Stp3; transcript induced upon phagocytosis by macrophage; repressed by Rim101 at pH 8; flow model biofilm induced
C3_03720W_A	GTT11	1.3952	0.00780331	Glutathione S-transferase, localized to ER; induced in exponentially growing cells, under oxidative stress; induced by nitric oxide; Spider biofilm induced
C6_03700W_A	ALS1	1.37864	0.00782466	Cell-surface adhesin; adhesion, virulence, immunoprotective roles; band at hyphal base; Rfg1, Ssk1, Spider biofilm induced; flow model biofilm repressed; CAI-4 strain background effects; promoter bound Bcr1, Tec1, Efg1, Ndt80, and Brg1
C5_01830C_A	HAL9	1.49907	0.00810967	Putative Zn(II)2Cys6 transcription factor; gene in zinc cluster region of Chr. 5; induced by Mnl1 in weak acid; similar to S. cerevisiae Hal9, a putative transcription factor involved in salt tolerance
C5_04050W_A	orf19.1285	1.27541	0.00837482	Plasma membrane-localized protein of unknown function; Hap43p-repressed gene
C6_04520W_A	ILS1	1.26937	0.00863875	Putative isoleucyl-tRNA synthetase, the target of drugs including the cyclic beta-amino acid icofungipen/PLD-118/BAY-10-8888 and mupirocin; protein present in exponential and stationary growth phase yeast cultures
CR_02740W_A	INN1	1.78835	0.00875756	Protein with similarity to S. cerevisiae Inn1p, which is an essential protein of the contractile actomyosin ring required for ingression of the plasma membrane into the bud neck during cytokinesis; contains a C2 membrane targeting domain
C2_07160W_A	SMF12	2.45314	0.00982261	Putative manganese transporter of the Nramp family of metal transporters; null mutant shows decreased levels of intracellular manganese, abnormal cell surface mannosylation, abnormal hyphal growth, and decreased virulence in mice
C3_00670C_A	FKH2	2.2041	0.00997303	Forkhead transcription factor; morphogenesis regulator; required for wild-type hyphal transcription, cell separation, and for virulence in cell culture; mutant lacks true hyphae, is constitutively pseudohyphal; upregulated in RHE model

## Sheet: WT_vs_sok1_DOWN
Table S3. List of differentially expressed genes (WT vs. sok1)
Systematic name	Standard name	Log2(WT/sok1)	adjusted P value	Annotation
CR_08890C_A	ASR2	-3.39165	7.25578e-31	Adenylyl cyclase and stress responsive protein; induced in cyr1 or ras1 mutant; stationary phase enriched protein; Spider biofilm induced
C2_03140C_A	orf19.5782	-3.34808	7.96792e-25	Ortholog(s) have phospholipase activity, role in cardiolipin metabolic process, phosphatidylethanolamine metabolic process, phospholipid metabolic process and mitochondrial matrix localization
C1_03450C_A	orf19.3047	-3.50316	2.13272e-24	Protein kinase-related protein, required for normal sensitivity to caspofungin; possibly involved in sterol transport between the plasma membrane and ER; null mutant shows abnormal ergosterol distribution
C2_00740C_A	orf19.2050	-2.86058	2.74675e-20	Ortholog(s) have sterol esterase activity, role in cellular lipid metabolic process, sterol metabolic process and lipid droplet, membrane localization
C3_04550C_A	CMK1	-3.04104	2.71017e-16	Putative calcium/calmodulin-dependent protein kinase II; expression regulated upon white-opaque switching; biochemically purified Ca2+/CaM-dependent kinase is soluble, cytosolic, monomeric, and serine-autophosphorylated; Hap43p-repressed
C1_10170W_A	orf19.4886	-3.43125	5.35635e-15	Putative adhesin-like protein; Hap43-repressed; rat catheter and Spider biofilm induced
C1_08040W_A	orf19.5076.1	-2.75041	5.9338e-14	Ortholog of C. parapsilosis CDC317 : CPAR2_804320, Candida tenuis NRRL Y-1498 : CANTEDRAFT_114112, Debaryomyces hansenii CBS767 : DEHA2G14938g and Candida guilliermondii ATCC 6260 : PGUG_02885
CR_07480W_A	orf19.6117	-2.05196	4.2585e-11	S. pombe ortholog SPAC5D6.04 is a predicted auxin family transmembrane transporter; ketoconazole and hypoxia induced
CR_09140C_A	orf19.7310	-2.47035	1.46935e-10	Protein with a role in directing meiotic recombination events to homologous chromatids; induced by ciclopirox olamine; positively regulated by Sfu1; Hog1, fluconazole-repressed; Hap43-induced; Spider biofilm induced
C3_04150W_A	snR17A	-2.36391	3.81746e-10	U3 small nucleolar RNA (snoRNA)
C5_02790C_A	GAP1	-1.86176	1.111e-09	Amino acid permease; antigenic in human/mouse; 10-12 transmembrane regions; regulated by nitrogen source; alkaline, GlcNAc, phagocytosis induced; WT virulence in mice; Spider and flow model biofilm induced
C5_03880C_A	orf19.1106	-3.83636	2.09713e-09	Protein with Mob2p-dependent hyphal regulation; fluconazole-induced
CR_01470W_A	CSP37	-2.7396	2.52486e-09	Hyphal cell wall protein; role in progression of mouse systemic infection; predicted P-loop, divalent cation binding, N-glycosylation sites; expressed in yeast and hyphae; hyphal downregulated; stationary-phase enriched; GlcNAc-induced
C3_04130W_A	orf19.5857	-3.436	3.20247e-09	Has domain(s) with predicted role in endoplasmic reticulum tubular network organization
C6_00620W_A	FCA1	-3.69157	4.78763e-09	Cytosine deaminase; enzyme of pyrimidine salvage; functional homolog of S. cerevisiae Fcy1p; mutation is associated with resistance to flucytosine (5-FC) in a clinical isolate; hyphal downregulated; gene has intron
C1_07330W_A	RME1	-2.51259	1.44034e-08	Zinc finger transcription factor; controls asexual sporulation; white-specific transcript; negative regulator of biofilms and hyphae; upregulation correlates with fluconazole resistance; Upc2p-regulated in hypoxia; repressed by Brg1p
C1_03620C_A	orf19.3061.1	-2.13229	1.74915e-08	Ortholog of S. cerevisiae Rps22Ap and Rps22Bp; gene contains 5' UTR intron
C4_04390W_A	orf19.1409.1	-1.86557	2.73688e-08	Ribosomal 60S subunit protein L22B; Spider biofilm repressed
C2_05810W_A	orf19.5204	-2.71912	1.09149e-07	Ortholog(s) have role in cellular response to methylmercury
C7_03560W_A	orf19.6688	-2.68663	1.6061e-07	Protein of unknown function; expression decreases by benomyl treatment or in an azole-resistant strain overexpressing MDR1; Spider biofilm induced
C1_02170C_A	GAL102	-1.845	1.71599e-07	UDP-glucose 4,6-dehydratase; role in mannosylation of cell wall proteins; mutation confers hypersensitivity to toxic ergosterol analog; overlaps orf19.3673; Spider biofilm induced
C5_04470C_A	orf19.3932	-2.37042	1.81269e-07	Predicted RNA binding protein; stationary phase enriched; induced in core caspofungin response; induced by nitric oxide independent of Yhb1; repressed in ssr1 null; ketoconazole, hypoxia induced; Spider biofilm induced
C1_06660W_A	orf19.6245	-1.63878	2.64094e-07	Protein of unknown function; regulated by osmotic stress via Hog1 and oxidative stress (Hog1- and Cap1-independent); induced by alpha pheromone in SpiderM medium; Spider biofilm induced
C4_07180W_A	UBI3	-1.91253	2.76749e-07	Fusion of ubiquitin with the S34 protein of the small ribosomal subunit; mRNA decreases upon heat shock, appears to be degraded; functional homolog of S. cerevisiae RPS31; Hap43-induced; Spider biofilm repressed
CR_07160C_A	orf19.733	-1.99648	3.0578e-07	Has domain(s) with predicted role in transmembrane transport and membrane localization
C7_02240W_A	FMP45	-2.02252	3.46168e-07	Predicted membrane protein induced during mating; mutation confers hypersensitivity to toxic ergosterol analog, to amphotericin B; alkaline repressed; repressed by alpha pheromone in SpiderM medium; rat catheter, Spider biofilm induced
C1_08310W_A	OPY2	-2.9665	6.80484e-07	Predicted transmembrane protein; role in cell wall biogenesis; required for Cek1 phosphorylation; Spider biofilm induced
C5_00180W_A	orf19.980	-2.46343	9.83659e-07	Predicted inositol polyphosphate kinase, involved in autophagy, energy metabolism, virulence
C1_02180W_A	GAL7	-1.7805	2.91663e-06	Putative galactose-1-phoshphate uridyl transferase; downregulated by hypoxia, upregulated by ketoconazole; macrophage/pseudohyphal-repressed
C1_08180C_A	orf19.5095	-2.63165	3.72868e-06	Putative oxysterol-binding protein; caspofungin induced; possibly an essential gene, disruptants not obtained by UAU1 method
C1_06400C_A	orf19.6271	-1.94023	6.37498e-06	Ortholog(s) have role in mRNA splicing, via spliceosome and euchromatin localization
C1_00310W_A	orf19.6077	-2.01793	1.03183e-05	Putative protein of unknown function; shows colony morphology-related gene regulation by Ssn6p
C2_05710C_A	orf19.6882.1	-2.23723	1.05296e-05	Ribosomal 60S subunit protein; Spider biofilm repressed
C1_06600W_A	orf19.6250	-2.23527	1.6342e-05	Ortholog(s) have eukaryotic initiation factor 4G binding, mRNA binding activity, role in P-body assembly, negative regulation of translational initiation, stress granule assembly and P-body, cytoplasmic stress granule localization
C2_08590W_A	YWP1	-3.27909	3.76231e-05	Secreted yeast-cell wall protein; controls exposure of cell wall beta-glucan to host immune system; involved in adhesion and biofilm formation; growth phase, phosphate, Ssk1/Ssn6/Efg1/Efh1/Hap43 regulated
CR_10420W_A	orf19.7619	-2.23208	3.76231e-05	Protein with a mitochondrial distribution and morphology domain; possibly an essential gene, disruptants not obtained by UAU1 method; rat catheter and Spider biofilm induced
C3_07370W_A	orf19.6754	-2.25412	6.50281e-05	Protein of unknown function; Spider biofilm induced
CR_03310C_A	orf19.2393	-1.70277	6.73828e-05	Putative transcription factor with zinc finger DNA-binding motif
C1_07440W_A	orf19.4423	-3.40792	7.90273e-05	Putative glucosyltransferase; localized to the mitochondrial membrane
C1_01990W_A	HSP30	-1.67691	0.000107524	Putative heat shock protein; fluconazole repressed; amphotericin B induced; Spider biofilm induced; rat catheter biofilm induced
C3_05320W_A	orf19.6968	-2.67348	0.000115098	Protein of unknown function; Hog1-repressed; Spider biofilm induced
C3_04970C_A	orf19.5965	-2.29333	0.000117769	Ortholog(s) have ubiquitin-ubiquitin ligase activity
C5_03550W_A	orf19.6665	-3.34671	0.000135322	Ortholog(s) have small GTPase binding, structural constituent of nuclear pore activity
C2_05180W_A	WH11	-1.71206	0.000154851	White-phase yeast transcript; expression in opaques increases virulence/switching; mutant switches as WT; Hap43, hypoxia, ketoconazol induced; required for RPMI biofilm; Bcr1-induced in RPMI a/a biofilm; rat catheter, Spider biofilm induced
C2_09680W_A	orf19.1386	-1.96055	0.000164762	Ortholog(s) have SNAP receptor activity and role in endoplasmic reticulum to Golgi vesicle-mediated transport, retrograde vesicle-mediated transport, Golgi to endoplasmic reticulum, vesicle fusion
C2_07490W_A	HEM15	-1.6361	0.000171712	Putative ferrochelatase involved in heme biosynthesis; transcript not regulated by iron levels and not affected by a yfh1 null mutation; Spider biofilm repressed
C3_05080W_A	orf19.5978	-4.63496	0.000338447	Has domain(s) with predicted oxidoreductase activity, oxidoreductase activity, acting on NAD(P)H activity
C4_04840C_A	AGP3	-2.35395	0.000348572	Putative serine transporter; possible role in assimilation of sulfur; F-12/CO2 early biofilm induced
CR_09710W_A	PCD1	-2.01182	0.000391049	Ortholog(s) have 8-oxo-7,8-dihydroguanosine triphosphate pyrophosphatase activity, coenzyme A diphosphatase activity, role in DNA repair and peroxisome localization
C1_11670W_A	orf19.1152	-1.14382	0.000391049	Protein of unknown function; induced in core stress response; Gcn2 and Gcn4 regulated; flow model biofilm induced; Spider biofilm induced
C1_03110W_A	RPL6	-1.65848	0.000391888	Ortholog of S. cerevisiae ribosomal subunit, Rpl6B; transposon mutation affects filamentous growth; translation-related genes are downregulated upon phagocytosis by murine macrophage; Hap43-induced; Spider biofilm repressed
C5_05470W_A	EST1	-1.39573	0.00041635	Telomerase subunit; allosteric activator of catalytic activity, but not required for catalytic activity; has TPR domain
C4_00970C_A	MDN1	-1.15762	0.000487757	Putative midasin, a very large dynein-related AAA-type ATPase; induced during the mating process
C1_01480C_A	RPS21	-1.55659	0.000526821	Protein component of the small (40S) subunit; repressed upon phagocytosis by murine macrophage; positively regulated by Tbf1; Spider biofilm repressed
C1_11790W_A	orf19.1137	-2.05892	0.00055544	Thymidylate kinase of unknown role; forms a dimer; potential target for antifungal drugs
CR_09370W_A	ELF1	-1.36117	0.000563821	Putative mRNA export protein; Walker A and B (ATP/GTP binding) motifs; required for wild-type morphology, growth; expressed in hyphal, pseudohyphal, and yeast form; Hap43-induced; Spider and flow model biofilm induced
CR_06630W_A	snR66	-2.17711	0.000603197	C/D box small nucleolar RNA (snoRNA)
C7_01070C_A	orf19.7006	-1.56113	0.000694109	Ortholog(s) have role in reciprocal meiotic recombination
C2_07630C_A	orf19.1862	-1.8266	0.000919957	Possible stress protein; increased transcription associated with CDR1 and CDR2 overexpression or fluphenazine treatment; regulated by Sfu1, Nrg1, Tup1; stationary phase enriched protein; Spider biofilm induced
C3_06110C_A	orf19.7393	-2.24734	0.000984111	Predicted NAD+/NADH kinase; possible role in cellular iron ion homeostasis; Spider biofilm induced
C6_03550C_A	orf19.5722	-1.70525	0.00107141	Ortholog(s) have DNA binding activity, role in rDNA heterochromatin formation, termination of RNA polymerase I transcription and nucleolus, rDNA heterochromatin localization
C5_05500C_A	CTA24	-1.60284	0.00107141	Putative transcription factor; positive regulator of gene expression; Efg1-repressed; member of a family of telomere-proximal genes; transcript upregulated in RHE model of oral candidiasis
C2_01680C_A	orf19.1479	-1.94112	0.00109806	Ortholog of the mitochondria localized S. cerevisiae Pib2 protein of unknown function; has a FYVE zinc finger domain; Spider biofilm induced
C6_01450C_A	orf19.3439	-1.72723	0.00109806	Protein of unknown function; Cyr1-repressed; rat catheter and Spider biofilm induced
C5_04480C_A	orf19.3932.1	-3.18245	0.00109903	Has domain(s) with predicted nucleic acid binding activity
C1_03500W_A	YPT1	-1.1807	0.00113084	Functional homolog of S. cerevisiae Ypt1p, which is an essential small Ras-type GTPase involved in protein secretion at ER-to-Golgi; dominant-negative mutation causes SAP secretion defect and accumulation of intracellular secretory vesicles
CR_10230W_A	orf19.7598	-1.7723	0.00122019	Ortholog(s) have histone acetyltransferase activity, role in replication-born double-strand break repair via sister chromatid exchange and ADA complex localization
C1_11870W_A	MUP1	-1.2998	0.00125688	High affinity methionine permease; required for morphogenesis; alkaline upregulated by Rim101; Spider biofilm induced
C6_02070C_A	RPL23A	-1.33964	0.00155524	Ribosomal protein; downregulated upon phagocytosis by murine macrophage; Hap43-induced; sumoylation target; Spider biofilm repressed
C3_02870C_A	orf19.278	-1.97226	0.00156817	Protein of unknown function; required for adhesion to abiotic substrate; Spider biofilm induced
C4_03020W_A	orf19.2690	-1.24488	0.00193788	Putative mitochondrial GTPase; required for mitochondrial morphology and genome maintenance; Spider biofilm induced
C3_01490W_A	RPS7A	-2.06522	0.00203516	Ribosomal protein S7; genes encoding cytoplasmic ribosomal subunits, translation factors, and tRNA synthetases are downregulated upon phagocytosis by murine macrophage; Spider biofilm repressed
C1_10460W_A	orf19.988	-1.5692	0.00234639	Glycerophosphocholine acyltransferase; synthesizes phosphatidylcholine (PC); oral infection upregulated gene; null mutant shows reduced ability to damage oral epithelial cells and decreased resistance to drugs targeting lipid synthesis
C1_02160W_A	orf19.3673	-3.18698	0.00237728	Ortholog(s) have guanyl-nucleotide exchange factor activity and role in chromosome organization, endoplasmic reticulum to Golgi vesicle-mediated transport
C2_07130C_A	RCK2	-2.74948	0.00237794	Predicted MAP kinase-activated protein kinase, similar to S. cerevisiae serine/threonine protein kinase Rck2p; induced by osmotic stress via Hog1p; macrophage/pseudohyphal-repressed; mutants are sensitive to rapamycin
C2_06740W_A	orf19.3148	-1.32088	0.00253465	Protein of unknown function; possibly an essential gene, disruptants not obtained by UAU1 method
C2_10470C_A	orf19.5322	-3.08671	0.00275493	Ortholog(s) have phosphatidylinositol-3-phosphate binding activity
C1_06130C_A	HAC1	-1.22745	0.00275493	bZIP transcription factor; role in unfolded protein response and control of morphology; transcript undergoes atypical splicing at C terminus under ER stress; induced during mating and by caspofungin; mRNA binds She3; Spider biofilm induced
C1_07390W_A	orf19.4430	-1.98946	0.00297387	Ortholog(s) have ubiquitin binding activity and role in proteasome-mediated ubiquitin-dependent protein catabolic process
C3_04680W_A	RPP2B	-1.60137	0.00307609	Conserved acidic ribosomal protein; possibly involved in regulation of translation elongation; interacts with Rpp1A; 1 of 4 similar C. albicans proteins (Rpp1A, Rpp1B, Rpp2A, Rpp2B); macrophage/pseudohyphal-induced; Spider biofilm repressed
C1_02150W_A	GAL10	-1.17398	0.00362937	UDP-glucose 4-epimerase; galactose utilization; mutant has cell wall defects and increased filamentation; GlcNAc-, fluconazole- and ketoconazole-induced; stationary phase enriched protein; rat catheter and flow model biofilm induced
C2_00730C_A	orf19.2051	-2.19275	0.00373349	Ortholog of C. dubliniensis CD36 : Cd36_15670, C. parapsilosis CDC317 : CPAR2_213100, C. auris B8441 : B9J08_001290 and Candida tenuis NRRL Y-1498 : CANTEDRAFT_135034
C6_01710C_A	PTK2	-1.49305	0.00390844	Putative protein kinase of polyamine import; mutation confers hypersensitivity to high concentrations of tunicamycin; YPD flow model biofilm induced; rat catheter and Spider biofilm induced
C6_00130C_A	VID27	-1.37559	0.00390844	Protein similar to S. cerevisiae Vid27p; transposon mutation affects filamentous growth; mutation confers hypersensitivity to toxic ergosterol analog; fungal-specific (no human or murine homolog)
C5_02110W_A	orf19.4216	-1.0408	0.00410885	Putative heat shock protein; decreased expression in hyphae; transcription is increased in populations of cells exposed to fluconazole over multiple generations; overexpression increases resistance to farnesol and azoles
C6_04470C_A	orf19.2131	-1.26829	0.00461771	Ortholog(s) have ubiquitin protein ligase activity, ubiquitin-protein transferase activity
C2_05860C_A	orf19.5210	-2.50494	0.00472518	Putative Xbp1 transcriptional repressor; binds to cyclin gene promoters in S. cerevisiae; Hap43-repressed; possibly essential, disruptants not obtained by UAU1 method
C2_05660W_A	PNG2	-1.20826	0.00483129	Putative peptide:N-glycanase; gene has variable numbers of 12-bp repeats; induced by caspofungin, ciclopirox olamine, ketoconazole or hypoxia; gene of core caspofungin response; Hap43-induced; Spider biofilm induced
C4_01700C_A	NHP6A	-1.35668	0.00490563	Putative non-histone chromatin component; RNA abundance regulated by tyrosol,cell density; Hap43-induced; amphotericin B, caspofungin repressed; 5'-UTR intron; rat catheter and Spider biofilm repressed
CR_02530W_A	DBP2	-1.27928	0.00519073	Putative DEAD-box family ATP-dependent RNA helicase; flucytosine induced; repressed in core stress response
C3_00620C_A	orf19.5394.1	-1.40702	0.00531271	Ortholog(s) have role in mitochondrial cytochrome c oxidase assembly and mitochondrial inner membrane, mitochondrial intermembrane space localization
C4_05300W_A	XKS1	-1.97139	0.00571604	Putative xylulokinase; Hap43-repressed; induced by prostaglandins; rat catheter biofilm repressed
C6_00650C_A	RPS13	-1.40882	0.00617342	Putative ribosomal protein of the small subunit
C4_00400W_A	MNR2	-2.06168	0.00628109	Putative ion transporter; fungal-specific (no human or murine homolog)
C2_09430W_A	RPL3	-1.06918	0.00714863	Ribosomal protein, large subunit; induced by ciclopirox olamine treatment; genes encoding cytoplasmic ribosomal subunits are downregulated upon phagocytosis by murine macrophages; Hap43-induced gene; Spider biofilm repressed
C1_11060C_A	RPL2	-1.07293	0.00730477	Putative 60S ribosomal protein L2; Hap43-induced gene; repressed in infected rabbit kidney in SC5314, but not NGY152, strain background; Spider biofilm repressed
C5_04730C_A	SSD1	-1.87279	0.00810967	Protein with role in resistance to host antimicrobial peptides; virulence role in murine infection; functional homolog of S. cerevisiae Ssd1p, which suppresses various mutant phenotypes; constitutively expressed and not cell-cycle regulated
C7_03450C_A	HSM3	-1.65271	0.00836202	Ortholog(s) have protein folding chaperone activity, role in mismatch repair, proteasome regulatory particle assembly and cytosol, nucleus localization
C7_04300W_A	SPT6	-1.23635	0.00932004	Putative transcription elongation factor; transposon mutation affects filamentous growth; transcript induced in an RHE model of oral candidiasis and in clinical isolates from oral candidiasis
C1_11030W_A	RPL82	-1.08457	0.00967308	Predicted ribosomal protein; genes encoding cytoplasmic ribosomal subunits, translation factors, and tRNA synthetases are downregulated upon phagocytosis by murine macrophage
